# Supplementary material for: Soil Microsite Outweighs Cultivar Genotype Contribution to Brassica Rhizobacterial Community Structure
Source: Front Microbiol. 2021 Apr 7;12:645784. doi: 10.3389/fmicb.2021.645784 (PMC8058099; doi:10.3389/fmicb.2021.645784)
Supplement: Supplementary file 1 [file Data_Sheet_1.CSV]

ASV_name	dataset_year	community	block	crop	Kingdom	Phylum	Class	Order	Family	Genus	Species	relabund	baseMean	log2FoldChange	lfcSE	stat	pvalue	padj
ASV3	2013	Soil	NA	NA	Bacteria	Actinobacteria	Actinobacteria	Propionibacteriales	Propionibacteriaceae	Microlunatus	NA	0.0109458786965129	7333.24726517663	0.501642426311106	0.184448001998932	2.71969563711518	0.00653420294532168	0.0477759531838442
ASV7	2013	Soil	NA	NA	Bacteria	Firmicutes	Bacilli	Bacillales	NA	NA	NA	0.00872525091132006	5821.09242999166	0.525078473383881	0.185969950475408	2.82345869341571	0.00475085473862062	0.0365857964408858
ASV9	2013	Soil	NA	NA	Bacteria	Firmicutes	Bacilli	Bacillales	Bacillaceae	NA	NA	0.00723908419736788	4850.09289823382	0.500649326449441	0.167142501351656	2.99534422663754	0.00274135281988634	0.0235927191694468
ASV11	2013	Soil	NA	NA	Bacteria	Actinobacteria	Thermoleophilia	Gaiellales	Gaiellaceae	Gaiella	NA	0.00498510823345812	3353.81846798099	0.501610152436029	0.180555104952286	2.77815546986935	0.00546684541458937	0.0408567684367097
ASV12	2013	Soil	NA	NA	Bacteria	Gemmatimonadetes	Gemmatimonadetes	Gemmatimonadales	Gemmatimonadaceae	NA	NA	0.00446197184333435	2971.95472544706	0.345118697312696	0.107450016909304	3.21189988833601	0.00131860316123282	0.0129223109800816
ASV17	2013	Soil	NA	NA	Bacteria	Actinobacteria	Thermoleophilia	Gaiellales	Gaiellaceae	Gaiella	NA	0.00274897673157944	1815.47904916933	0.644549992334905	0.130261917467943	4.94810766541593	7.49384566666558e-07	2.10799103104908e-05
ASV21	2013	Soil	NA	NA	Bacteria	Firmicutes	Bacilli	Bacillales	Bacillaceae	Bacillus	NA	0.00351415848289468	2349.24389401949	0.510687160404034	0.155869856077287	3.27636897381116	0.00105151089981683	0.0107833449552715
ASV23	2013	Soil	NA	NA	Bacteria	Gemmatimonadetes	Gemmatimonadetes	Gemmatimonadales	Gemmatimonadaceae	NA	NA	0.00318849592936732	2140.60673164061	0.572360352033791	0.185440863179298	3.08648451167092	0.00202538497909765	0.0186741109757167
ASV27	2013	Soil	NA	NA	Bacteria	Acidobacteria	Subgroup_6	NA	NA	NA	NA	0.00312052410758149	2053.12426774894	0.348662290908673	0.094053285006872	3.70707191017515	0.000209669422183505	0.00286281215547635
ASV34	2013	Soil	NA	NA	Bacteria	Nitrospirae	Nitrospira	Nitrospirales	Nitrospiraceae	Nitrospira	NA	0.00323849163867204	2133.844963307	0.548061655842026	0.093032752879849	5.89106136147388	3.83723025297058e-09	1.91106647680731e-07
ASV53	2013	Soil	NA	NA	Bacteria	Actinobacteria	Actinobacteria	Propionibacteriales	Propionibacteriaceae	Microlunatus	NA	0.00159805719338152	1063.72521723592	0.512877158762966	0.154606627556694	3.31730383663465	0.000908907153834275	0.00950519770515844
ASV62	2013	Soil	NA	NA	Bacteria	Actinobacteria	Thermoleophilia	Gaiellales	Gaiellaceae	Gaiella	NA	0.00147982359062176	981.013175345076	0.601352359248808	0.160389167461922	3.74933275585196	0.000177305694347291	0.00251121071993972
ASV78	2013	Soil	NA	NA	Bacteria	Actinobacteria	Thermoleophilia	Solirubrobacterales	67-14	NA	NA	0.00128371273692304	857.439854717733	0.723026119072721	0.232357324550621	3.11169927813144	0.00186013880043846	0.0173081215183217
ASV82	2013	Soil	NA	NA	Bacteria	Actinobacteria	Acidimicrobiia	Actinomarinales	NA	NA	NA	0.0012492273237608	826.951635296574	0.527931183575344	0.188979652946283	2.793587433063	0.00521269353704094	0.0395409811873418
ASV83	2013	Soil	NA	NA	Bacteria	Acidobacteria	Subgroup_6	NA	NA	NA	NA	0.00153581511865572	1013.57576029733	0.310192655430454	0.0888112560948546	3.49271780481468	0.000478131495337049	0.00569632738366257
ASV84	2013	Soil	NA	NA	Bacteria	Actinobacteria	Thermoleophilia	Gaiellales	NA	NA	NA	0.00128912275975281	868.36180495794	0.653233326511099	0.217352664557554	3.00540749220088	0.00265225260344507	0.0229233098414399
ASV95	2013	Soil	NA	NA	Bacteria	Proteobacteria	Deltaproteobacteria	RCP2-54	NA	NA	NA	0.00165748145815407	1088.46039918718	0.710649099708964	0.137298899708392	5.1759271284643	2.26781966112658e-07	7.40821089301351e-06
ASV112	2013	Soil	NA	NA	Bacteria	Actinobacteria	Actinobacteria	Streptomycetales	Streptomycetaceae	Streptomyces	NA	0.00114826393882214	764.909892174835	0.44889431112894	0.141756994849565	3.16664663782773	0.00154207576424842	0.0147553580213754
ASV118	2013	Soil	NA	NA	Bacteria	Acidobacteria	Blastocatellia_(Subgroup_4)	Pyrinomonadales	Pyrinomonadaceae	RB41	NA	0.00134363935446227	881.60491241668	0.416628546066382	0.152913228664733	2.72460760723229	0.00643779479445562	0.0472415956172854
ASV120	2013	Soil	NA	NA	Bacteria	Proteobacteria	Deltaproteobacteria	RCP2-54	NA	NA	NA	0.00137950271771354	908.648797230442	0.636335552284988	0.107619229928819	5.91284246045868	3.36253759296138e-09	1.71687213570028e-07
ASV125	2013	Soil	NA	NA	Bacteria	Firmicutes	Bacilli	Bacillales	Planococcaceae	Domibacillus	NA	0.00122619307870329	820.308472260629	0.558335989137836	0.190783839215723	2.92653712931373	0.00342758589498492	0.0281813422164119
ASV129	2013	Soil	NA	NA	Bacteria	Firmicutes	Bacilli	Bacillales	Planococcaceae	Psychrobacillus	NA	0.00116754502039988	776.712494490078	0.450816751879631	0.151847931154851	2.96886989800275	0.00298897117703156	0.0252295658014714
ASV134	2013	Soil	NA	NA	Bacteria	Actinobacteria	Thermoleophilia	Gaiellales	Gaiellaceae	Gaiella	NA	0.00084254826757522	561.390500276712	0.385197046872741	0.140467139548334	2.74225735721056	0.00610185130012716	0.0451581589519764
ASV137	2013	Soil	NA	NA	Bacteria	Acidobacteria	Subgroup_6	NA	NA	NA	NA	0.00116182544808156	771.863141373103	0.740426867322193	0.166794010005858	4.4391694119962	9.03067124357504e-06	0.000189862832096754
ASV151	2013	Soil	NA	NA	Bacteria	NA	NA	NA	NA	NA	NA	0.000849481426082756	563.353808136528	0.645907041358539	0.154946242625893	4.1685879593611	3.06492482383534e-05	0.00057182382075806
ASV156	2013	Soil	NA	NA	Bacteria	Firmicutes	Bacilli	Bacillales	Planococcaceae	NA	NA	0.00106147539402694	708.349255257041	0.538566888876321	0.158483158763823	3.39825943070022	0.000678160772532231	0.00757445745203279
ASV161	2013	Soil	NA	NA	Bacteria	NA	NA	NA	NA	NA	NA	0.0007540666550764	503.60029147206	0.66473443423019	0.220889366371724	3.00935461561124	0.00261803344041221	0.0226597880113171
ASV169	2013	Soil	NA	NA	Bacteria	Verrucomicrobia	Verrucomicrobiae	Pedosphaerales	Pedosphaeraceae	NA	NA	0.00108068599842718	709.703095505482	0.609169168182814	0.153743824559012	3.96223503565176	7.42513903098552e-05	0.0012127727083943
ASV172	2013	Soil	NA	NA	Bacteria	Acidobacteria	Subgroup_6	NA	NA	NA	NA	0.000854327163045645	557.597183700925	0.400417351326011	0.12170654407303	3.29002318138079	0.00100179129234435	0.0102992959260309
ASV180	2013	Soil	NA	NA	Bacteria	Proteobacteria	Alphaproteobacteria	Rhizobiales	Methyloligellaceae	Methyloceanibacter	NA	0.000862936420192105	573.600566910707	0.718209910373337	0.182100605379632	3.94402813146094	8.01242528047031e-05	0.00129477382989728
ASV197	2013	Soil	NA	NA	Bacteria	Acidobacteria	Subgroup_6	NA	NA	NA	NA	0.000922271472064907	603.361789745935	0.559026892625398	0.147986169422124	3.77756174653592	0.00015837124796503	0.00230758681687175
ASV201	2013	Soil	NA	NA	Bacteria	Acidobacteria	Subgroup_6	NA	NA	NA	NA	0.000899951615580628	589.177722869561	0.512241793689258	0.122417365468966	4.18438831555412	2.85934979941989e-05	0.00053787645143267
ASV202	2013	Soil	NA	NA	Bacteria	Proteobacteria	Deltaproteobacteria	RCP2-54	NA	NA	NA	0.000963137715675903	627.389117259641	0.736073070918072	0.13900453377951	5.29531700085147	1.18810122822686e-07	4.17277633682451e-06
ASV213	2013	Soil	NA	NA	Bacteria	Proteobacteria	Gammaproteobacteria	Betaproteobacteriales	TRA3-20	NA	NA	0.000819905654476067	541.111855908733	0.476906631590768	0.122462111277104	3.89431985629937	9.84746413164153e-05	0.00155410888477543
ASV228	2013	Soil	NA	NA	Bacteria	Proteobacteria	Deltaproteobacteria	RCP2-54	NA	NA	NA	0.000848875735631014	558.649559636807	0.401560246455567	0.133001739815831	3.01921047808556	0.00253434394472674	0.0221234412409196
ASV230	2013	Soil	NA	NA	Bacteria	Actinobacteria	Actinobacteria	Streptomycetales	Streptomycetaceae	Streptomyces	NA	0.000721106442233858	481.069926409563	0.483171215680637	0.159973632275854	3.02031784117691	0.00252509547459183	0.0220755109404604
ASV235	2013	Soil	NA	NA	Bacteria	Proteobacteria	Alphaproteobacteria	Rhizobiales	NA	NA	NA	0.000834076588844556	552.324174409151	0.820968380534431	0.196782515891419	4.17195794461447	3.0199338454172e-05	0.00056633080385046
ASV237	2013	Soil	NA	NA	Bacteria	Firmicutes	Bacilli	Bacillales	Bacillaceae	Terribacillus	NA	0.000778981300738885	519.451371113987	0.571900334145512	0.170247632189752	3.35922636215047	0.000781610154736963	0.00843528117261419
ASV238	2013	Soil	NA	NA	Bacteria	Proteobacteria	Gammaproteobacteria	Betaproteobacteriales	Nitrosomonadaceae	MND1	NA	0.000730236037648739	479.392052475496	0.499100519734039	0.15075298987859	3.31071722117083	0.000930571951337574	0.00967266963231675
ASV243	2013	Soil	NA	NA	Bacteria	Actinobacteria	Thermoleophilia	NA	NA	NA	NA	0.000660698313678288	438.012254686623	0.687543844168432	0.16815404139049	4.08877383191646	4.33659412298389e-05	0.000770442862317254
ASV244	2013	Soil	NA	NA	Bacteria	NA	NA	NA	NA	NA	NA	0.000761514042076924	501.370369512816	0.620718019776348	0.136028711370868	4.56313974837287	5.03942461611055e-06	0.000116424121549383
ASV245	2013	Soil	NA	NA	Bacteria	Actinobacteria	Thermoleophilia	Solirubrobacterales	67-14	NA	NA	0.00063259671639881	419.035879456473	0.915778834956204	0.204369462417733	4.4809964469366	7.42953484267643e-06	0.000160647166206769
ASV255	2013	Soil	NA	NA	Bacteria	Firmicutes	Bacilli	Bacillales	Planococcaceae	Solibacillus	NA	0.000722936026480014	477.017087313348	0.496887422004476	0.164429054401227	3.02189551484015	0.00251197238311978	0.0219924268009161
ASV259	2013	Soil	NA	NA	Bacteria	Acidobacteria	Subgroup_6	NA	NA	NA	NA	0.000702236427186178	460.882310805757	0.65302376563654	0.163472634747193	3.99469774648478	6.4776837398724e-05	0.00108425361993016
ASV275	2013	Soil	NA	NA	Bacteria	Acidobacteria	Subgroup_6	NA	NA	NA	NA	0.000645256795513746	424.286504480069	0.531232043576569	0.137115673836905	3.87433492255928	0.000106916288043358	0.00168296208847523
ASV284	2013	Soil	NA	NA	Bacteria	Actinobacteria	Thermoleophilia	Solirubrobacterales	67-14	NA	NA	0.000518627008858983	342.681488072208	1.04209002236813	0.366793507260815	2.84108088540164	0.00449609071597005	0.0351290617941559
ASV285	2013	Soil	NA	NA	Bacteria	Actinobacteria	Thermoleophilia	Solirubrobacterales	Solirubrobacteraceae	NA	NA	0.000533940581284112	357.826252596893	0.605676484335322	0.198091413332555	3.05756051787321	0.00223146577939563	0.0201461903055095
ASV286	2013	Soil	NA	NA	Bacteria	Acidobacteria	Subgroup_6	NA	NA	NA	NA	0.0006014319062916	398.048578172142	0.728897868337628	0.134899042513533	5.40328422467866	6.54316549678824e-08	2.42416302185886e-06
ASV295	2013	Soil	NA	NA	Bacteria	Actinobacteria	MB-A2-108	NA	NA	NA	NA	0.000461515801360755	308.049904993443	0.4886042554862	0.174585951864155	2.7986458834121	0.00513173823353971	0.0389755518837341
ASV297	2013	Soil	NA	NA	Bacteria	Acidobacteria	Blastocatellia_(Subgroup_4)	Pyrinomonadales	Pyrinomonadaceae	RB41	NA	0.00068623435621488	449.215785299794	0.672300348298578	0.227955643518256	2.94925950471033	0.00318536382150243	0.0264902337243636
ASV359	2013	Soil	NA	NA	Bacteria	Actinobacteria	Actinobacteria	Micromonosporales	Micromonosporaceae	Micromonospora	NA	0.000429262192050059	284.277348203863	0.606752183691791	0.158108815892246	3.83756073478725	0.000124262506861187	0.00190661361537519
ASV373	2013	Soil	NA	NA	Bacteria	Actinobacteria	MB-A2-108	NA	NA	NA	NA	0.000407445046818498	271.414744430303	0.92113652448677	0.201955630986129	4.56108363995078	5.08903033964995e-06	0.000117124804332246
ASV377	2013	Soil	NA	NA	Bacteria	Actinobacteria	Actinobacteria	Micromonosporales	Micromonosporaceae	Micromonospora	NA	0.000428137773309981	285.644146247636	0.443837313239451	0.157684879796355	2.81471066733001	0.00488211668872255	0.0373128817618594
ASV398	2013	Soil	NA	NA	Bacteria	Actinobacteria	Thermoleophilia	Solirubrobacterales	67-14	NA	NA	0.00040284937649058	266.812370911886	0.799494805398686	0.207759549780241	3.84817355565294	0.000119001737015413	0.00183263079421712
ASV407	2013	Soil	NA	NA	Bacteria	Firmicutes	Bacilli	Bacillales	Paenibacillaceae	Paenibacillus	NA	0.000549185822935982	365.705975041622	1.14270221782534	0.335211075370127	3.40890352910807	0.000652245407314307	0.00732540313279432
ASV408	2013	Soil	NA	NA	Bacteria	Actinobacteria	Acidimicrobiia	IMCC26256	NA	NA	NA	0.000387246508272014	253.620948225824	0.876099328033849	0.183505110441637	4.77425029703731	1.80377932226592e-06	4.6439674415626e-05
ASV425	2013	Soil	NA	NA	Bacteria	Verrucomicrobia	Verrucomicrobiae	Pedosphaerales	Pedosphaeraceae	Limisphaera	NA	0.000503875631255356	329.117332430908	0.88488193932401	0.173638492878982	5.09611621623975	3.46692343707453e-07	1.05381195035247e-05
ASV451	2013	Soil	NA	NA	Bacteria	Actinobacteria	Thermoleophilia	Gaiellales	NA	NA	NA	0.00037721728152978	251.10348063664	0.899798492867543	0.222348492167306	4.04679376998198	5.19239490866545e-05	0.000902598155955621
ASV470	2013	Soil	NA	NA	Bacteria	Acidobacteria	Subgroup_5	NA	NA	NA	NA	0.000408945789813335	270.46875435441	0.496611494283624	0.10564949522933	4.70055718870826	2.594525805351e-06	6.43442399727048e-05
ASV492	2013	Soil	NA	NA	Bacteria	Actinobacteria	NA	NA	NA	NA	NA	0.000323527504925609	210.656282586501	0.631237147038692	0.156621595323172	4.03033276309184	5.56979455400725e-05	0.000953297794652057
ASV497	2013	Soil	NA	NA	Bacteria	Acidobacteria	Blastocatellia_(Subgroup_4)	Blastocatellales	Blastocatellaceae	Stenotrophobacter	NA	0.000464418437955776	301.546609741615	1.23249451131621	0.268924509866798	4.58305013524682	4.58242115163721e-06	0.000106677359836581
ASV498	2013	Soil	NA	NA	Bacteria	Firmicutes	Bacilli	Bacillales	Planococcaceae	NA	NA	0.000387783302399278	257.998359103112	0.526136549396001	0.151177815229027	3.48024972181884	0.000500946620134765	0.00592047766063064
ASV517	2013	Soil	NA	NA	Bacteria	Acidobacteria	Blastocatellia_(Subgroup_4)	Blastocatellales	Blastocatellaceae	Stenotrophobacter	NA	0.000369697786244352	245.936471543758	0.501708464244151	0.165401938434441	3.03326834614462	0.00241920370574121	0.0213679096872905
ASV550	2013	Soil	NA	NA	Bacteria	Chloroflexi	KD4-96	NA	NA	NA	NA	0.000309563636626426	207.828467541101	0.985293449870447	0.279848622132443	3.52080865134345	0.000430232959437466	0.00522819092308409
ASV569	2013	Soil	NA	NA	Bacteria	Firmicutes	Bacilli	Bacillales	Thermoactinomycetaceae	Shimazuella	NA	0.000350238768693398	231.624285023895	0.568610826256672	0.155290977097833	3.66158315752273	0.000250661470851523	0.00331812439410426
ASV570	2013	Soil	NA	NA	Bacteria	Actinobacteria	Thermoleophilia	Gaiellales	NA	NA	NA	0.000265691948196104	178.74083165393	0.628004700544217	0.21978856089105	2.85731294658015	0.00427244371834199	0.0338012604591744
ASV591	2013	Soil	NA	NA	Bacteria	Actinobacteria	Thermoleophilia	Gaiellales	Gaiellaceae	Gaiella	NA	0.000270871900755371	181.479596636176	0.836056096706834	0.224690206605847	3.72092806952397	0.000198491974375456	0.00273508786019009
ASV621	2013	Soil	NA	NA	Bacteria	Acidobacteria	Holophagae	Subgroup_7	NA	NA	NA	0.000277468902223702	183.579226212576	0.480983011067407	0.15634409283995	3.07643865739009	0.00209489402773698	0.0191984556750074
ASV623	2013	Soil	NA	NA	Bacteria	Firmicutes	NA	NA	NA	NA	NA	0.000307681624081469	204.712228948731	0.543317163917908	0.171785569958703	3.16276369457878	0.00156279129363329	0.0149300627360312
ASV627	2013	Soil	NA	NA	Bacteria	Acidobacteria	Subgroup_11	NA	NA	NA	NA	0.00034902483621094	224.116196593625	0.928659167476896	0.299116568856503	3.10467310796951	0.00190489423178848	0.0176974577253009
ASV634	2013	Soil	NA	NA	Bacteria	Acidobacteria	Subgroup_6	NA	NA	NA	NA	0.000307135216644616	200.359872668763	1.10924478009947	0.217669038959112	5.09601542508688	3.46876876350384e-07	1.05381195035247e-05
ASV653	2013	Soil	NA	NA	Bacteria	Actinobacteria	MB-A2-108	NA	NA	NA	NA	0.00022138150654786	148.502534279763	0.864333884573848	0.245157331843554	3.52562935023872	0.000422477804074395	0.00519630594646968
ASV654	2013	Soil	NA	NA	Bacteria	Proteobacteria	Deltaproteobacteria	RCP2-54	NA	NA	NA	0.000324693924016838	208.773748798586	0.997540214278171	0.220838588692871	4.51705573823191	6.27054040526259e-06	0.000138925545701958
ASV703	2013	Soil	NA	NA	Bacteria	Acidobacteria	Subgroup_6	NA	NA	NA	NA	0.000266035481668888	174.628011464422	0.430619477486697	0.151891312928472	2.83505007089827	0.0045818503872986	0.0355546908725751
ASV741	2013	Soil	NA	NA	Bacteria	Proteobacteria	Alphaproteobacteria	Rhizobiales	Xanthobacteraceae	NA	NA	0.000210314971029122	139.751471449836	0.586866874007051	0.179565002975219	3.26826978689184	0.00108207166714907	0.0109740861435806
ASV749	2013	Soil	NA	NA	Bacteria	Actinobacteria	NA	NA	NA	NA	NA	0.000217221370397728	144.264837043053	0.832102366061758	0.221155295386045	3.76252517313345	0.000168206371537754	0.00241505848985989
ASV752	2013	Soil	NA	NA	Bacteria	Proteobacteria	Alphaproteobacteria	Rhizobiales	Xanthobacteraceae	Rhodoplanes	NA	0.000223248162400867	148.301538223003	0.595333624573061	0.15471686812921	3.84789087170427	0.000119139098702397	0.00183263079421712
ASV759	2013	Soil	NA	NA	Bacteria	Proteobacteria	Alphaproteobacteria	Rhizobiales	Hyphomicrobiaceae	Pedomicrobium	NA	0.000227032017512476	152.401943507794	0.558767858839743	0.193872075105428	2.88214720214803	0.00394975166703204	0.0316605423863941
ASV767	2013	Soil	NA	NA	Bacteria	Acidobacteria	Subgroup_6	NA	NA	NA	NA	0.000240738222039462	160.195100521279	0.551926500751162	0.186350404458942	2.96176712013935	0.00305879039728174	0.0256347730398398
ASV775	2013	Soil	NA	NA	Bacteria	Actinobacteria	Thermoleophilia	Solirubrobacterales	67-14	NA	NA	0.000209797747283403	141.460929426866	0.703445631974506	0.259442070668417	2.711378421249	0.00670041080762088	0.0486982010372063
ASV777	2013	Soil	NA	NA	Bacteria	Acidobacteria	Subgroup_17	NA	NA	NA	NA	0.000203447753273729	134.517570291664	0.771018909972235	0.181568012644814	4.24644682034668	2.17187299626654e-05	0.000417604440674541
ASV778	2013	Soil	NA	NA	Bacteria	Actinobacteria	Acidimicrobiia	Actinomarinales	NA	NA	NA	0.000205937381940893	132.303869598513	1.04475989750185	0.277766666007772	3.76128609137217	0.000169041949490073	0.00241670325906279
ASV803	2013	Soil	NA	NA	Bacteria	Firmicutes	Bacilli	Bacillales	Planococcaceae	NA	NA	0.000253113025129684	169.153167353204	0.563674038871648	0.195101312444947	2.88913504377734	0.00386303134796319	0.0310818818250915
ASV830	2013	Soil	NA	NA	Bacteria	Acidobacteria	Blastocatellia_(Subgroup_4)	Blastocatellales	Blastocatellaceae	NA	NA	0.000249097337411816	166.760383173583	0.54233280560159	0.182815063292643	2.96656520438605	0.003011464975978	0.0253781708655233
ASV832	2013	Soil	NA	NA	Bacteria	Acidobacteria	Subgroup_6	NA	NA	NA	NA	0.000209733732697939	138.290878847995	0.716382869485772	0.173429266882842	4.13069190893667	3.61673025209471e-05	0.000659917507859683
ASV835	2013	Soil	NA	NA	Bacteria	Actinobacteria	Acidimicrobiia	IMCC26256	NA	NA	NA	0.000167513790687211	111.382975316735	0.738361612969952	0.238680571490127	3.09351367964399	0.00197801433737782	0.0182650685621696
ASV845	2013	Soil	NA	NA	Bacteria	Proteobacteria	Alphaproteobacteria	Rhizobiales	Xanthobacteraceae	NA	NA	0.000208251070347661	137.478002804756	0.893496214879385	0.230946202862341	3.86884999106033	0.000109349888891557	0.00170799466556581
ASV849	2013	Soil	NA	NA	Bacteria	NA	NA	NA	NA	NA	NA	0.000180946479733901	119.708776736456	0.665581143866905	0.229877987717544	2.89536701828414	0.00378715454211891	0.0305994029227587
ASV853	2013	Soil	NA	NA	Bacteria	Actinobacteria	Acidimicrobiia	IMCC26256	NA	NA	NA	0.000189120895188603	127.562983228491	0.786166059431546	0.288724159314392	2.7228966959273	0.00647122894914758	0.0474260873566933
ASV857	2013	Soil	NA	NA	Bacteria	Actinobacteria	Thermoleophilia	Gaiellales	NA	NA	NA	0.000164782548850595	109.927173748882	0.897060542958411	0.235937925169539	3.8021040589969	0.000143472439953891	0.00215244085224653
ASV858	2013	Soil	NA	NA	Bacteria	Actinobacteria	Thermoleophilia	Solirubrobacterales	67-14	NA	NA	0.000206105867103095	138.356407254045	0.719166755042259	0.26190456759723	2.74591146553897	0.00603430454443598	0.0448220469584267
ASV876	2013	Soil	NA	NA	Bacteria	Actinobacteria	Thermoleophilia	Gaiellales	NA	NA	NA	0.0001827053633805	122.161903826172	0.448359208861498	0.158652732094138	2.82604152442494	0.00471271543410003	0.0363381459106495
ASV887	2013	Soil	NA	NA	Bacteria	Acidobacteria	Holophagae	Subgroup_7	NA	NA	NA	0.000221343815304298	146.588636207075	0.611596974742622	0.223144484722667	2.74081152174897	0.00612876529161542	0.0452677445512743
ASV889	2013	Soil	NA	NA	Bacteria	Firmicutes	Bacilli	Bacillales	Planococcaceae	Sporosarcina	NA	0.000210354716946854	140.762822867613	0.69568076964557	0.202024845001217	3.44354066769055	0.000574150237654687	0.00660707735604144
ASV901	2013	Soil	NA	NA	Bacteria	Actinobacteria	Actinobacteria	Pseudonocardiales	Pseudonocardiaceae	Pseudonocardia	NA	0.000180645771236671	119.425575946848	0.538806443188784	0.154072550485286	3.49709563119254	0.000470353188080014	0.00563681651040269
ASV925	2013	Soil	NA	NA	Bacteria	Acidobacteria	Subgroup_5	NA	NA	NA	NA	0.000212609993375015	136.560184788125	1.14724810291614	0.249046381419638	4.60656403187425	4.09377040598687e-06	9.6785015512748e-05
ASV937	2013	Soil	NA	NA	Bacteria	Acidobacteria	Subgroup_6	NA	NA	NA	NA	0.000216290655920516	141.874214546876	0.649796935731683	0.204227913808862	3.18172439610695	0.00146401061390627	0.0140971925358075
ASV940	2013	Soil	NA	NA	Bacteria	Verrucomicrobia	Verrucomicrobiae	Pedosphaerales	Pedosphaeraceae	Pedosphaera	parvula	0.000217771588302119	143.95958783706	0.69786544515837	0.185501599754485	3.76204542754352	0.000168529427205496	0.00241505848985989
ASV981	2013	Soil	NA	NA	Bacteria	Chloroflexi	Dehalococcoidia	S085	NA	NA	NA	0.000149974436819988	99.1699604789202	0.845726164958036	0.260632880788896	3.24489436021331	0.00117494202543745	0.0117804418260032
ASV987	2013	Soil	NA	NA	Bacteria	Firmicutes	Bacilli	Bacillales	Bacillaceae	NA	NA	0.000186102437208554	124.586339614009	0.648791786661394	0.217557217028125	2.98216623435443	0.00286216542141633	0.0243906270694609
ASV994	2013	Soil	NA	NA	Bacteria	Bacteroidetes	Bacteroidia	Cytophagales	Hymenobacteraceae	Hymenobacter	NA	0.000184804336545778	117.583522548777	0.813131227911757	0.296117957703649	2.74597067404311	0.00603321563393991	0.0448220469584267
ASV1016	2013	Soil	NA	NA	Bacteria	NA	NA	NA	NA	NA	NA	0.000173477510544355	114.25534714811	0.685290014484505	0.159352379562952	4.30046928928215	1.7043679101952e-05	0.000337320502356549
ASV1018	2013	Soil	NA	NA	Bacteria	Proteobacteria	Gammaproteobacteria	Betaproteobacteriales	Nitrosomonadaceae	NA	NA	0.000169115669379419	108.027142313368	1.04737295983331	0.361963925123644	2.8935838273815	0.00380872609215442	0.0307328283345688
ASV1059	2013	Soil	NA	NA	Bacteria	Actinobacteria	Acidimicrobiia	IMCC26256	NA	NA	NA	0.000144742560519801	94.0899447899314	0.771289466071819	0.192234041367327	4.01224185157723	6.01448342052733e-05	0.00101511114619789
ASV1064	2013	Soil	NA	NA	Bacteria	Acidobacteria	Subgroup_5	NA	NA	NA	NA	0.000172407973871526	114.217699765917	0.529827161081686	0.17260138875092	3.06965757874796	0.00214304319853938	0.0194824139925206
ASV1087	2013	Soil	NA	NA	Bacteria	Actinobacteria	Acidimicrobiia	IMCC26256	NA	NA	NA	0.00014562419861452	96.5094933835238	0.960203922820073	0.258062347794389	3.72082146437385	0.000198575791827148	0.00273508786019009
ASV1104	2013	Soil	NA	NA	Bacteria	Gemmatimonadetes	Gemmatimonadetes	Gemmatimonadales	Gemmatimonadaceae	NA	NA	0.00017001710390245	112.562336701916	1.03488276122947	0.221596102595459	4.67013069773491	3.01008163036706e-06	7.43465690492287e-05
ASV1115	2013	Soil	NA	NA	Bacteria	Actinobacteria	Thermoleophilia	Gaiellales	NA	NA	NA	0.000144084276725627	97.7786029542647	0.901298440509087	0.298562772507666	3.01879043036401	0.00253786019501662	0.0221234412409196
ASV1116	2013	Soil	NA	NA	Bacteria	Proteobacteria	Gammaproteobacteria	Betaproteobacteriales	Nitrosomonadaceae	MND1	NA	0.000181621426170526	120.131348015737	0.995731642880426	0.302019825692723	3.29690820990504	0.000977554434975502	0.0101013958280802
ASV1117	2013	Soil	NA	NA	Bacteria	Firmicutes	Bacilli	NA	NA	NA	NA	0.000161009543609871	106.299806585464	0.638461400074103	0.169881135402167	3.75828309931321	0.000171083251623839	0.00242874260950105
ASV1159	2013	Soil	NA	NA	Bacteria	Acidobacteria	Subgroup_5	NA	NA	NA	NA	0.000139230902560714	91.426810063305	0.651862398129801	0.173364602724992	3.76006628737152	0.000169868340062802	0.00242051461379425
ASV1163	2013	Soil	NA	NA	Bacteria	Actinobacteria	Acidimicrobiia	Actinomarinales	NA	NA	NA	0.000137177096987935	90.3401293233107	1.03106779047026	0.280791439644369	3.67200578399447	0.000240654234397576	0.00322073816784069
ASV1176	2013	Soil	NA	NA	Bacteria	Actinobacteria	Actinobacteria	Propionibacteriales	Nocardioidaceae	Nocardioides	NA	3.28435743293417e-05	20.5002608487854	25.4174590388334	3.6747962130397	6.91669893112487	4.62289095814942e-12	5.50758538465017e-10
ASV1178	2013	Soil	NA	NA	Bacteria	Rokubacteria	NC10	Rokubacteriales	NA	NA	NA	0.00016052010990182	104.640393945426	1.00496567909128	0.285384499716657	3.52144450763463	0.000429202489214181	0.00522612089071215
ASV1192	2013	Soil	NA	NA	Bacteria	Proteobacteria	Deltaproteobacteria	Myxococcales	NA	NA	NA	0.000123443349709441	81.805419538467	0.682209052377286	0.240094815421842	2.84141517666117	0.00449137982930994	0.0351290617941559
ASV1238	2013	Soil	NA	NA	Bacteria	Proteobacteria	Alphaproteobacteria	Rhizobiales	Rhizobiales_Incertae_Sedis	Nordella	NA	0.000141786988860437	91.2045503575211	0.969129266979566	0.272288926783148	3.55919456009089	0.000371993885536285	0.00467006962833698
ASV1248	2013	Soil	NA	NA	Bacteria	Bacteroidetes	Bacteroidia	Cytophagales	Hymenobacteraceae	Adhaeribacter	NA	0.000141642243772622	91.8323226437225	0.549140264418881	0.197869248169608	2.77526836281388	0.00551561743057892	0.041170628388449
ASV1251	2013	Soil	NA	NA	Bacteria	Acidobacteria	Subgroup_6	NA	NA	NA	NA	0.000139745816859638	89.7613327258175	1.31751162536979	0.327269157365678	4.02577387974771	5.67882402586573e-05	0.000969228505088768
ASV1312	2013	Soil	NA	NA	Bacteria	Proteobacteria	Gammaproteobacteria	Betaproteobacteriales	Nitrosomonadaceae	MND1	NA	0.000122569442853291	80.7046594283142	0.640453819670833	0.17383263887927	3.68431281835191	0.0002293204722806	0.00308263537517019
ASV1318	2013	Soil	NA	NA	Bacteria	Proteobacteria	Alphaproteobacteria	Rhizobiales	Hyphomicrobiaceae	Pedomicrobium	NA	0.000124317299272865	82.7606581287459	0.844268542827989	0.239953537612528	3.51846674663866	0.000434048209986517	0.00524309527609955
ASV1393	2013	Soil	NA	NA	Bacteria	Acidobacteria	Subgroup_17	NA	NA	NA	NA	0.000105523311738793	69.5469527395632	0.726092310865512	0.199215895246096	3.64475088681328	0.000267650927191744	0.00348980050132412
ASV1459	2013	Soil	NA	NA	Bacteria	Chloroflexi	KD4-96	NA	NA	NA	NA	8.73019632700382e-05	58.3697474656505	0.806898750664801	0.24629676339273	3.27612405274758	0.00105242323213891	0.0107833449552715
ASV1477	2013	Soil	NA	NA	Bacteria	Proteobacteria	Deltaproteobacteria	RCP2-54	NA	NA	NA	0.000118653010505535	74.8971824736574	1.33655147184306	0.450951974128248	2.96384437484012	0.00303821896064361	0.0255328055392401
ASV1483	2013	Soil	NA	NA	Bacteria	Planctomycetes	Phycisphaerae	Pla1_lineage	NA	NA	NA	0.00012276513987034	78.5974627550436	1.34179434475932	0.288828877122128	4.64563778431322	3.39027404371185e-06	8.27281328899326e-05
ASV1497	2013	Soil	NA	NA	Bacteria	Firmicutes	Bacilli	Bacillales	Paenibacillaceae	Cohnella	NA	0.000103544393744856	68.5623267958533	0.739535613946334	0.24233061945375	3.05176298238069	0.00227501663292387	0.0203897397456162
ASV1542	2013	Soil	NA	NA	Bacteria	Proteobacteria	Deltaproteobacteria	Myxococcales	27F-1492R	NA	NA	0.000109805170453873	72.131341874357	1.37556823558282	0.24684316229176	5.57264063064037	2.50906803103278e-08	1.05138602459001e-06
ASV1556	2013	Soil	NA	NA	Bacteria	Proteobacteria	Deltaproteobacteria	RCP2-54	NA	NA	NA	0.000107516558013912	70.5878669355318	0.763948341547522	0.215044674365971	3.55250993217999	0.000381574613301065	0.00477032088564421
ASV1582	2013	Soil	NA	NA	Bacteria	NA	NA	NA	NA	NA	NA	9.95642839842155e-05	65.2126923140052	0.851762932865324	0.235982074717969	3.60943912321856	0.000306859774912727	0.00390058575809567
ASV1600	2013	Soil	NA	NA	Bacteria	Proteobacteria	Alphaproteobacteria	Rhizobiales	NA	NA	NA	9.27830706190168e-05	62.1067892212663	0.510535370700906	0.187989207474895	2.7157695782567	0.00661219202806323	0.0482301065576377
ASV1616	2013	Soil	NA	NA	Bacteria	Verrucomicrobia	Verrucomicrobiae	Chthoniobacterales	Chthoniobacteraceae	Candidatus_Udaeobacter	NA	0.000110486260570203	68.9724300453265	1.68850650863031	0.52659905502733	3.20643664759839	0.0013438989305167	0.0131215077283064
ASV1618	2013	Soil	NA	NA	Bacteria	NA	NA	NA	NA	NA	NA	7.3452102476265e-05	48.9328151384715	0.658936959853486	0.243557536023702	2.70546734299924	0.00682083544671501	0.0491351295235631
ASV1666	2013	Soil	NA	NA	Bacteria	Proteobacteria	Alphaproteobacteria	Sphingomonadales	Sphingomonadaceae	Sphingomonas	NA	2.37402237903262e-05	5.06365167760394	23.4683858254099	3.67618931033561	6.38388936049308	1.72645847860988e-10	1.31124521450421e-08
ASV1682	2013	Soil	NA	NA	Bacteria	NA	NA	NA	NA	NA	NA	8.5129457262372e-05	56.4044031350865	0.717959021026316	0.236397340685234	3.03708586122502	0.00238877402123139	0.0211885999313897
ASV1688	2013	Soil	NA	NA	Bacteria	NA	NA	NA	NA	NA	NA	6.85328557885882e-05	45.3379413498419	0.899774587217472	0.330948268887941	2.71877713771072	0.00655237394434798	0.0478512308724259
ASV1699	2013	Soil	NA	NA	Bacteria	Proteobacteria	Gammaproteobacteria	Betaproteobacteriales	NA	NA	NA	0.000124371006095755	76.5702757615595	2.13503086890352	0.47794378070702	4.46711716960764	7.92807122260298e-06	0.000168782111934391
ASV1708	2013	Soil	NA	NA	Bacteria	Actinobacteria	Acidimicrobiia	NA	NA	NA	NA	8.11181377627068e-05	53.1187623493999	0.950104157994499	0.235549659199298	4.03356201500856	5.49376733864965e-05	0.000945612757780036
ASV1736	2013	Soil	NA	NA	Bacteria	NA	NA	NA	NA	NA	NA	8.15844657273843e-05	51.9250958087792	1.30163571105148	0.258374672114109	5.03778369760879	4.70953217896595e-07	1.35616670708043e-05
ASV1744	2013	Soil	NA	NA	Bacteria	Acidobacteria	Blastocatellia_(Subgroup_4)	Blastocatellales	Blastocatellaceae	NA	NA	9.12170492136159e-05	60.2161264005209	0.62897399893562	0.196089045338877	3.20759376358143	0.00133850420420349	0.0130962182685031
ASV1854	2013	Soil	NA	NA	Bacteria	Actinobacteria	Thermoleophilia	Solirubrobacterales	67-14	NA	NA	7.45403243955108e-05	47.7641940384486	0.895260168183775	0.284830863800929	3.14312907048402	0.00167152117345896	0.0157760080034807
ASV1876	2013	Soil	NA	NA	Bacteria	Proteobacteria	Gammaproteobacteria	Enterobacteriales	Enterobacteriaceae	NA	NA	8.08904292492722e-05	50.3658300786161	1.06460760394837	0.345227610964684	3.08378463985975	0.00204385489299966	0.0188158520149483
ASV1884	2013	Soil	NA	NA	Bacteria	Actinobacteria	Thermoleophilia	Gaiellales	NA	NA	NA	8.20062339892512e-05	54.1429106995199	1.40153046301188	0.322187340746061	4.35004820414879	1.36107608631996e-05	0.00027566327668267
ASV1977	2013	Soil	NA	NA	Bacteria	Proteobacteria	Gammaproteobacteria	Betaproteobacteriales	TRA3-20	NA	NA	7.14366637269431e-05	45.7201227706717	0.924410482061236	0.341258249038522	2.70882970496894	0.00675209869358421	0.0488983929227863
ASV2013	2013	Soil	NA	NA	Bacteria	Actinobacteria	Acidimicrobiia	NA	NA	NA	NA	4.45194087256622e-05	26.0044057133296	9.48208321696151	3.21703760232795	2.94745799990028	0.00320398272946845	0.0265585253263988
ASV2033	2013	Soil	NA	NA	Bacteria	Chloroflexi	Dehalococcoidia	S085	NA	NA	NA	7.40282870812475e-05	48.3077809380149	0.816506748806695	0.298315581586725	2.73705699334824	0.00619915520636864	0.0456005654163388
ASV2047	2013	Soil	NA	NA	Bacteria	Firmicutes	Erysipelotrichia	Erysipelotrichales	Erysipelotrichaceae	Erysipelatoclostridium	NA	6.94879792835811e-05	46.0952345426176	0.767829993707306	0.271154948552805	2.8317019394458	0.00463009865046071	0.03583755337605
ASV2216	2013	Soil	NA	NA	Bacteria	Proteobacteria	Alphaproteobacteria	Rhizobiales	KF-JG30-B3	NA	NA	6.22365668333315e-05	40.1759139187073	0.985059319058486	0.331057964772415	2.97548895926931	0.00292521879769914	0.0248235047693017
ASV2287	2013	Soil	NA	NA	Bacteria	Firmicutes	Clostridia	Clostridiales	Lachnospiraceae	Lachnospiraceae_UCG-009	NA	5.49991050455005e-05	36.8805578263124	0.750830719646447	0.264289637249387	2.84093893147219	0.00449809250754662	0.0351290617941559
ASV2304	2013	Soil	NA	NA	Bacteria	Proteobacteria	Alphaproteobacteria	Rhizobiales	KF-JG30-B3	NA	NA	5.75232305415827e-05	37.8866827401495	0.949830129882932	0.301742087114742	3.14782117060702	0.00164492292176909	0.0155921242943354
ASV2380	2013	Soil	NA	NA	Bacteria	NA	NA	NA	NA	NA	NA	4.45669715522243e-05	29.8118955383239	0.714369982052569	0.264705010921347	2.69873992776371	0.00696025458576	0.049929760168923
ASV2418	2013	Soil	NA	NA	Bacteria	Actinobacteria	Actinobacteria	Propionibacteriales	Nocardioidaceae	Kribbella	sancticallisti	5.02664364523636e-05	33.43233813839	0.742738958407849	0.221699221089376	3.350210049265	0.00080750300862199	0.00866853053071946
ASV2476	2013	Soil	NA	NA	Bacteria	Acidobacteria	Subgroup_18	NA	NA	NA	NA	6.39223734442693e-05	40.539133030401	1.55490971613851	0.419677721586052	3.70500895368517	0.000211383265644185	0.002877987072206
ASV2510	2013	Soil	NA	NA	Bacteria	NA	NA	NA	NA	NA	NA	5.48929257714205e-05	35.9969187279593	1.19871850042911	0.323576063756142	3.70459571858971	0.00021172814701713	0.002877987072206
ASV2656	2013	Soil	NA	NA	Bacteria	NA	NA	NA	NA	NA	NA	4.48254502226543e-05	30.130368864345	0.785260217003338	0.286033508830414	2.74534343970486	0.0060447601743515	0.0448448874473256
ASV2685	2013	Soil	NA	NA	Bacteria	Proteobacteria	Deltaproteobacteria	Myxococcales	Blfdi19	NA	NA	2.16267430342991e-05	5.46066471415029	23.5573947347774	3.67605439076245	6.40833682819676	1.47115612876495e-10	1.13148666308555e-08
ASV2741	2013	Soil	NA	NA	Bacteria	Firmicutes	Bacilli	Bacillales	Bacillaceae	NA	NA	1.30453259327721e-05	5.88895881404637	23.6811673958514	3.67592905804962	6.44222644721447	1.17733441019003e-10	9.53797850175281e-09
ASV2783	2013	Soil	NA	NA	Bacteria	Acidobacteria	Subgroup_15	NA	NA	NA	NA	4.02769797361828e-05	25.6940761772429	1.13466451440625	0.327951135641275	3.45985847003557	0.0005404593725911	0.00629086426793778
ASV2819	2013	Soil	NA	NA	Bacteria	Proteobacteria	Gammaproteobacteria	Betaproteobacteriales	Nitrosomonadaceae	MND1	NA	4.50853476955428e-05	28.1760513544829	1.58125813956784	0.567614886215013	2.78579399161293	0.00533967949278409	0.0402529684840647
ASV3011	2013	Soil	NA	NA	Bacteria	Proteobacteria	Deltaproteobacteria	Oligoflexales	0319-6G20	NA	NA	2.68584371573807e-05	5.80076552940704	22.719962082938	3.67595530584383	6.18069595319047	6.38196256195322e-10	3.87768045264278e-08
ASV3294	2013	Soil	NA	NA	Bacteria	Planctomycetes	Phycisphaerae	Phycisphaerales	Phycisphaeraceae	AKYG587	NA	3.28791632709943e-05	21.1709548275816	1.07627709095463	0.374703963623696	2.87233975468566	0.00407444658798299	0.0325313238746184
ASV3657	2013	Soil	NA	NA	Bacteria	NA	NA	NA	NA	NA	NA	2.13356164218966e-05	13.5398521934529	2.09018827859826	0.610297093385045	3.42487011859244	0.000615093395876811	0.00698562144550935
ASV3797	2013	Soil	NA	NA	Bacteria	Gemmatimonadetes	BD2-11_terrestrial_group	NA	NA	NA	NA	2.49773452245076e-05	14.8362675784608	2.5788245576002	0.923566505032417	2.79224565155671	0.005234360122726	0.0396558255681835
ASV3811	2013	Soil	NA	NA	Bacteria	Proteobacteria	Gammaproteobacteria	Betaproteobacteriales	Nitrosomonadaceae	IS-44	NA	3.3589885931845e-05	21.1949821299096	2.19657342990276	0.814098121068536	2.69816791496788	0.00697222625918746	0.0499566589042724
ASV3857	2013	Soil	NA	NA	Bacteria	Chloroflexi	P2-11E	NA	NA	NA	NA	2.19312589185707e-05	13.9805500542027	1.53749068238028	0.522124330482527	2.94468308144038	0.00323285616359016	0.0267019987294826
ASV4027	2013	Soil	NA	NA	Bacteria	NA	NA	NA	NA	NA	NA	1.21812634922614e-05	7.5741494144865	7.70235440995347	1.93222798890433	3.98625548029717	6.71242347912945e-05	0.00111605063970997
ASV4041	2013	Soil	NA	NA	Bacteria	Bacteroidetes	Bacteroidia	Cytophagales	Cytophagaceae	Sporocytophaga	NA	1.90415241488445e-05	12.1772566432368	1.1398680918703	0.389879230935543	2.92364404519602	0.00345960113985556	0.0283022347694455
ASV4925	2013	Soil	NA	NA	Bacteria	Acidobacteria	Blastocatellia_(Subgroup_4)	11-24	NA	NA	NA	1.52329279942146e-05	9.77603573620394	1.63224154488039	0.510044376452859	3.20019515994262	0.00137334560931584	0.0133511166755248
ASV4939	2013	Soil	NA	NA	Bacteria	Acidobacteria	Subgroup_6	NA	NA	NA	NA	2.70804587779611e-05	14.3740281662726	8.62692885668064	3.18809565500742	2.70598181178493	0.00681027758406802	0.0491351295235631
ASV5737	2013	Soil	NA	NA	Bacteria	Proteobacteria	Alphaproteobacteria	Rhizobiales	NA	NA	NA	1.29453206318672e-05	5.76974597319558	23.6500089670221	3.67596354796079	6.43368974105898	1.24542952107227e-10	9.95688127636199e-09
ASV5883	2013	Soil	NA	NA	Bacteria	Firmicutes	Bacilli	Bacillales	NA	NA	NA	7.74698363027724e-06	3.64244671629617	23.0099843562288	3.67691115681412	6.25796582372849	3.90031262514564e-10	2.57590212069401e-08
ASV6048	2013	Soil	NA	NA	Bacteria	Bacteroidetes	Bacteroidia	Sphingobacteriales	Sphingobacteriaceae	NA	NA	9.57197777703052e-06	5.41359001833865	23.56284098915	3.67606924322821	6.40979247944139	1.45717845062741e-10	1.13148666308555e-08
ASV6073	2013	Soil	NA	NA	Bacteria	Latescibacteria	NA	NA	NA	NA	NA	9.60482436861639e-06	5.25374043261323	7.17540283944172	2.52970757262787	2.83645545322374	0.0045617341558167	0.0354846432843832
ASV6369	2013	Soil	NA	NA	Bacteria	Proteobacteria	Gammaproteobacteria	Diplorickettsiales	Diplorickettsiaceae	NA	NA	1.43418020895226e-05	10.0019897485827	24.4116181503638	3.6752764232569	6.64211758220109	3.09208128757494e-11	2.93554467239146e-09
ASV6401	2013	Soil	NA	NA	Bacteria	Firmicutes	Bacilli	Bacillales	Bacillaceae	NA	NA	1.03935746966048e-05	6.44335065614775	7.46882770300197	2.52836462226226	2.95401527028139	0.00313668484480217	0.0261433430960467
ASV6449	2013	Soil	NA	NA	Bacteria	Planctomycetes	NA	NA	NA	NA	NA	9.71579403091603e-06	4.13916558946639	23.1801899368399	3.67660338221885	6.30478393425469	2.8859620842724e-10	2.01552938207346e-08
ASV7339	2013	Soil	NA	NA	Bacteria	NA	NA	NA	NA	NA	NA	6.55148512168073e-06	3.97192657575058	23.1282373789731	3.67669866595276	6.29049032305718	3.1646477847347e-10	2.1604943752863e-08
ASV9230	2013	Soil	NA	NA	Bacteria	Gemmatimonadetes	Gemmatimonadetes	Gemmatimonadales	Gemmatimonadaceae	NA	NA	7.72385614345518e-06	4.68269238404279	23.3601354292712	3.67634075928904	6.35418122497133	2.09539687598369e-10	1.55263797786304e-08
ASV9590	2013	Soil	NA	NA	Bacteria	Chloroflexi	Dehalococcoidia	S085	NA	NA	NA	6.68941112424243e-06	4.05554608260849	23.1548290603249	3.6766500318221	6.2978061169585	3.01887774017801e-10	2.08439785787745e-08
ASV1305	2013	Soil	Block 1	NA	Bacteria	Proteobacteria	Gammaproteobacteria	NA	NA	NA	NA	8.96195251746972e-05	16.0073114636019	7.5796559165917	2.28390241421133	3.31873020030459	0.000904277534604643	0.0291704362321802
ASV1426	2013	Soil	Block 1	NA	Bacteria	Acidobacteria	Acidobacteriia	Solibacterales	Solibacteraceae_(Subgroup_3)	Bryobacter	NA	0.000156381403046681	28.0260210805747	8.38764172852161	1.86108292991638	4.50686081404147	6.57937605611433e-06	0.000492652678351297
ASV1499	2013	Soil	Block 1	NA	Bacteria	Proteobacteria	Gammaproteobacteria	Legionellales	Legionellaceae	Legionella	NA	0.00014026231872663	25.7107324402191	8.26289821109781	2.00576533660731	4.11957374090145	3.79573936672591e-05	0.00246520619404292
ASV1507	2013	Soil	Block 1	NA	Bacteria	Proteobacteria	Gammaproteobacteria	Diplorickettsiales	Diplorickettsiaceae	Aquicella	NA	0.000444633137698007	74.9757444462763	9.80852547550478	1.42903790400812	6.86372660094889	6.70869702749403e-12	1.08926877403078e-08
ASV1520	2013	Soil	Block 1	NA	Bacteria	Verrucomicrobia	Verrucomicrobiae	Pedosphaerales	Pedosphaeraceae	ADurb.Bin063-1	NA	0.000134873294839622	23.6544987389979	8.14343108782145	1.94623554675532	4.18419605036905	2.86177061358122e-05	0.00193606731371585
ASV1561	2013	Soil	Block 1	NA	Bacteria	Proteobacteria	Alphaproteobacteria	Caulobacterales	Caulobacteraceae	Phenylobacterium	immobile	8.37270912496226e-05	14.9390283567427	7.48002894687171	2.34301567760727	3.19247925584112	0.0014105707620757	0.0418956718418947
ASV1665	2013	Soil	Block 1	NA	Bacteria	Proteobacteria	Deltaproteobacteria	Myxococcales	Blfdi19	NA	NA	0.000110472664820758	20.3598000066669	7.92615440674514	2.19657015044727	3.60842307045428	0.000308063833364715	0.0139585808873277
ASV1740	2013	Soil	Block 1	NA	Bacteria	Proteobacteria	Alphaproteobacteria	Sphingomonadales	Sphingomonadaceae	Novosphingobium	lentum	0.000217811376868243	38.2539937786224	8.83689819267011	1.63300663612873	5.41142821906665	6.25240568245949e-08	3.65870593293142e-05
ASV1762	2013	Soil	Block 1	NA	Bacteria	Bacteroidetes	Bacteroidia	Sphingobacteriales	NS11-12_marine_group	NA	NA	0.000112358366556431	21.2588775861449	7.98833446942333	2.37230620401349	3.36732857499954	0.000759001977144185	0.0262205576643215
ASV1797	2013	Soil	Block 1	NA	Bacteria	Chloroflexi	Dehalococcoidia	S085	NA	NA	NA	0.000122798261558731	21.9844064543052	8.03737133889467	2.03073482931933	3.95786353927296	7.56231382681062e-05	0.00428325937795285
ASV1862	2013	Soil	Block 1	NA	Bacteria	Verrucomicrobia	Verrucomicrobiae	Opitutales	Opitutaceae	Lacunisphaera	NA	0.000109070572136322	18.6832658788127	7.80356895337678	2.14704068973788	3.63456966170933	0.000278445016667755	0.013041400732583
ASV1985	2013	Soil	Block 1	NA	Bacteria	Proteobacteria	Alphaproteobacteria	Rhizobiales	Rhizobiaceae	Allorhizobium-Neorhizobium-Pararhizobium-Rhizobium	NA	8.31688444988723e-05	14.7645032485556	7.46317903742181	2.34620008062599	3.18096444504023	0.0014678564335478	0.0433329011382505
ASV2022	2013	Soil	Block 1	NA	Bacteria	Acidobacteria	Subgroup_6	NA	NA	NA	NA	0.000151808806737016	26.8905585477463	8.32820413955062	1.86395047770004	4.46803938151133	7.89397755038279e-06	0.000565464185998744
ASV2046	2013	Soil	Block 1	NA	Bacteria	Bacteroidetes	Bacteroidia	Flavobacteriales	Flavobacteriaceae	NA	NA	0.000112908995937669	20.6416707970718	7.94609721551526	2.14780085448219	3.699643381244	0.000215902636141942	0.0106228458651253
ASV2106	2013	Soil	Block 1	NA	Bacteria	Acidobacteria	Subgroup_6	NA	NA	NA	NA	0.000154014375383675	27.00742112922	8.33467731074724	1.85059215701225	4.50378938393614	6.6752364547702e-06	0.000492652678351297
ASV2226	2013	Soil	Block 1	NA	Bacteria	Bacteroidetes	Bacteroidia	Chitinophagales	Chitinophagaceae	NA	NA	9.99802162296772e-05	17.5748165157048	7.71477108941793	2.18432186726132	3.53188383316907	0.000412610570516092	0.0168892948654108
ASV2323	2013	Soil	Block 1	NA	Bacteria	Proteobacteria	Gammaproteobacteria	Betaproteobacteriales	Nitrosomonadaceae	MND1	NA	0.000162536584046155	28.0465924071337	8.3895041583641	1.83092522163424	4.58211185210274	4.60303559864397e-06	0.000350334162515543
ASV2325	2013	Soil	Block 1	NA	Bacteria	Cyanobacteria	Oxyphotobacteria	Nostocales	Nostocaceae	NA	NA	0.000279314473263219	53.8135957115052	23.0411573648278	3.16160521013276	7.28780345217745	3.1504912463213e-13	7.67302143041553e-10
ASV2369	2013	Soil	Block 1	NA	Bacteria	Bacteroidetes	Bacteroidia	Cytophagales	Spirosomaceae	Arcicella	NA	0.000103587877560773	19.3682132250328	7.85397344125509	2.32412759843655	3.37932110377179	0.000726650821577711	0.0254767603571165
ASV2793	2013	Soil	Block 1	NA	Bacteria	Proteobacteria	Gammaproteobacteria	Betaproteobacteriales	Nitrosomonadaceae	Ellin6067	NA	0.000137247939872139	25.4648305876127	8.24891206317485	2.08239069463732	3.96127013264989	7.45521315739916e-05	0.00427227568114015
ASV2811	2013	Soil	Block 1	NA	Bacteria	Chloroflexi	Anaerolineae	Anaerolineales	Anaerolineaceae	NA	NA	0.000137063628747257	22.1878975259515	8.05229594988492	2.35593314625572	3.41787964683227	0.000631110076611372	0.0232889180543484
ASV2824	2013	Soil	Block 1	NA	Bacteria	Proteobacteria	Gammaproteobacteria	Betaproteobacteriales	Nitrosomonadaceae	MND1	NA	0.000162045357625407	28.0323170582499	8.38871461759213	1.82836769485786	4.58808949708789	4.47320875462212e-06	0.000345857140377212
ASV2887	2013	Soil	Block 1	NA	Bacteria	Acidobacteria	Acidobacteriia	Solibacterales	Solibacteraceae_(Subgroup_3)	AKIW659	NA	0.000134774289905472	24.7069689689261	8.20543976626852	2.03282211855939	4.03647701948635	5.42598378280535e-05	0.00328081540674995
ASV3093	2013	Soil	Block 1	NA	Bacteria	Fibrobacteres	Fibrobacteria	Fibrobacterales	Fibrobacteraceae	possible_genus_04	NA	0.000124857605928068	22.7829954604183	8.08853168131145	2.0676310675474	3.9119801439751	9.15424399432252e-05	0.00489444089700737
ASV3442	2013	Soil	Block 1	NA	Bacteria	Proteobacteria	Gammaproteobacteria	Betaproteobacteriales	NA	NA	NA	0.000108691302264845	20.0969630147738	7.90736956805081	2.2240423078929	3.55540429244011	0.000377398309849139	0.0159852797154361
ASV3455	2013	Soil	Block 1	NA	Bacteria	Firmicutes	Clostridia	Clostridiales	Peptostreptococcaceae	NA	NA	9.33261914399428e-05	16.7482379430018	7.64484368346173	2.25456975874374	3.39082153205207	0.000696834619961478	0.0249579517193556
ASV3600	2013	Soil	Block 1	NA	Bacteria	NA	NA	NA	NA	NA	NA	0.000167295774604605	31.5620090813705	8.55859637515835	2.10002157702208	4.0754802087771	4.5919487819395e-05	0.0028903902715925
ASV3865	2013	Soil	Block 1	NA	Bacteria	Proteobacteria	Gammaproteobacteria	NA	NA	NA	NA	0.000101575752534608	18.9403680242085	7.821761713029	2.32054738546755	3.37065373541297	0.000749900507405484	0.0260911812255151
ASV4403	2013	Soil	Block 1	NA	Bacteria	NA	NA	NA	NA	NA	NA	0.000330398969899319	52.7125422576606	22.8326187817887	3.09192722614799	7.38459126356419	1.52922432979987e-13	7.44885171045518e-10
ASV5162	2013	Soil	Block 1	NA	Bacteria	Proteobacteria	Gammaproteobacteria	Betaproteobacteriales	Burkholderiaceae	NA	NA	8.84337282192915e-05	16.3949904081775	7.61357606828975	2.39548640818429	3.17830067508528	0.00148141037526893	0.0434695779393672
ASV6088	2013	Soil	Block 1	NA	Bacteria	Proteobacteria	Deltaproteobacteria	Oligoflexales	0319-6G20	NA	NA	8.74139565280381e-05	15.8904488821282	7.56875729992868	2.33484952914262	3.24164671232925	0.00118841245971368	0.0366377031092741
ASV7172	2013	Soil	Block 1	NA	Bacteria	Proteobacteria	Deltaproteobacteria	Myxococcales	Haliangiaceae	Haliangium	NA	0.000109519913459507	20.0155082399207	7.90165695884627	2.16954544447059	3.64207948673527	0.00027044453302096	0.0127896633043213
ASV30	2013	Soil	Block 2	NA	Bacteria	Firmicutes	Bacilli	Bacillales	Paenibacillaceae	NA	NA	0.00752883849568876	3295.16931268863	1.29957959572721	0.258293943026379	5.03139787367945	4.869164631259e-07	0.000145777378876971
ASV223	2013	Soil	Block 2	NA	Bacteria	Firmicutes	NA	NA	NA	NA	NA	0.00230051435879742	942.29834008982	1.52443811139554	0.409428751433636	3.72332940971449	0.000196612724242422	0.0121786893211772
ASV407	2013	Soil	Block 2	NA	Bacteria	Firmicutes	Bacilli	Bacillales	Paenibacillaceae	Paenibacillus	NA	0.00218396421924368	741.399530118873	2.3028499858118	0.612479201702164	3.75988275097646	0.000169993010373484	0.0107775568576789
ASV454	2013	Soil	Block 2	NA	Bacteria	Actinobacteria	Actinobacteria	Micrococcales	Microbacteriaceae	Agromyces	ramosus	0.000854866368335415	319.849419887423	1.86641251894815	0.459659703849659	4.06042231528436	4.898403376113e-05	0.00351966610584973
ASV1745	2013	Soil	Block 2	NA	Bacteria	NA	NA	NA	NA	NA	NA	0.000112333701091756	32.5965667057942	3.34619736230769	0.907997746605399	3.68524853152735	0.000228479575374966	0.0135898326382644
ASV2655	2013	Soil	Block 2	NA	Bacteria	Proteobacteria	Alphaproteobacteria	Rhizobiales	Rhizobiaceae	Neorhizobium	NA	7.72792971285398e-05	18.6598417632327	8.46145888380813	2.13939570508226	3.95506958516717	7.65123789900894e-05	0.00542533171549463
ASV2724	2013	Soil	Block 2	NA	Bacteria	Proteobacteria	Deltaproteobacteria	Myxococcales	NA	NA	NA	0.000337193936289614	81.382362195802	24.4135751249314	4.08118841481189	5.98197697423796	2.20445441222018e-09	3.95993494248484e-06
ASV3269	2013	Soil	Block 2	NA	Bacteria	NA	NA	NA	NA	NA	NA	6.12316255440032e-05	14.785455712589	8.12551711916488	2.34486541667738	3.46523815881875	0.000529762116285029	0.0266811966790656
ASV4040	2013	Soil	Block 2	NA	Bacteria	Firmicutes	Bacilli	Bacillales	Paenibacillaceae	NA	NA	0.000279912037205534	67.5954494658137	10.317962946675	1.48187258193119	6.96278686338105	3.33606354993319e-12	1.797804647059e-08
ASV4133	2013	Soil	Block 2	NA	Bacteria	Firmicutes	Bacilli	Bacillales	Paenibacillaceae	Thermobacillus	NA	0.000132904797521122	32.0903715677215	9.24380663187555	1.75202749188786	5.27606254734913	1.31989054633187e-07	5.92740846181872e-05
ASV4182	2013	Soil	Block 2	NA	Bacteria	Firmicutes	NA	NA	NA	NA	NA	9.60337194795568e-05	23.1833346776977	8.77569680845553	2.03207357431681	4.31859206249751	1.57027719104962e-05	0.00128215511857067
ASV5078	2013	Soil	Block 2	NA	Bacteria	Proteobacteria	Gammaproteobacteria	NA	NA	NA	NA	5.50933327637785e-05	13.3016729618333	7.9735923071074	2.43597574036989	3.27326425093899	0.00106313034924574	0.0458336756166823
ASV5635	2013	Soil	Block 2	NA	Bacteria	Proteobacteria	NA	NA	NA	NA	NA	6.41631387646683e-05	15.4946506122486	8.19267829704651	2.34042537479671	3.50050823464436	0.000464371891439566	0.024534314931057
ASV5646	2013	Soil	Block 2	NA	Bacteria	Firmicutes	Bacilli	Bacillales	Paenibacillaceae	NA	NA	8.6908818331711e-05	20.9845698466298	8.63096073458811	2.04407959095729	4.22241911360507	2.41694147390566e-05	0.0017842325483394
ASV7433	2013	Soil	Block 2	NA	Bacteria	Firmicutes	Bacilli	Bacillales	Bacillaceae	NA	NA	7.53983453787425e-05	18.206913753721	8.42564962142506	2.17957211430189	3.86573564881737	0.000110754851460011	0.00765202428869228
ASV417	2013	Soil	Block 3	NA	Bacteria	NA	NA	NA	NA	NA	NA	0.000688721819918051	259.695895182085	1.81877377158439	0.531224222606895	3.4237402855221	0.000617656198245026	0.0228171007896075
ASV695	2013	Soil	Block 3	NA	Bacteria	Gemmatimonadetes	Gemmatimonadetes	Gemmatimonadales	Gemmatimonadaceae	NA	NA	0.000539729473982205	256.446725676955	1.04251324741817	0.322708386253898	3.23051179276746	0.00123568806756888	0.0398611693849538
ASV931	2013	Soil	Block 3	NA	Bacteria	NA	NA	NA	NA	NA	NA	0.000298118357470303	103.831698958171	2.15395486310943	0.526525491021304	4.09088429684836	4.29731495061872e-05	0.00218043970046498
ASV1392	2013	Soil	Block 3	NA	Bacteria	Chlamydiae	Chlamydiae	Chlamydiales	Parachlamydiaceae	Neochlamydia	NA	0.000246101947939561	100.886670454844	1.51229090276245	0.452381565613534	3.34295430608768	0.000828915479026388	0.0292583137560691
ASV3002	2013	Soil	Block 3	NA	Bacteria	Proteobacteria	Gammaproteobacteria	NA	NA	NA	NA	0.000207366069726841	49.2121169034528	23.718757882216	2.77658043177124	8.54243500775711	1.31422619188356e-17	3.20079789033241e-14
ASV3349	2013	Soil	Block 3	NA	Bacteria	NA	NA	NA	NA	NA	NA	7.09385829565613e-05	17.1441551797547	8.36222466908333	2.20157771568807	3.7982872961947	0.00014569938591016	0.00657131211822584
ASV5797	2013	Soil	Block 3	NA	Bacteria	Proteobacteria	Deltaproteobacteria	Myxococcales	Polyangiaceae	NA	NA	0.000116660485087272	28.3468056058686	9.08669204662915	1.96148257238098	4.63256323281991	3.61165971691851e-06	0.000240991705220686
ASV6366	2013	Soil	Block 3	NA	Bacteria	Planctomycetes	Phycisphaerae	Phycisphaerales	Phycisphaeraceae	NA	NA	6.20358307177969e-05	14.9626850210101	8.16639604296222	2.30473625968319	3.54331043678064	0.000395137268619191	0.0155218841568071
ASV6369	2013	Soil	Block 3	NA	Bacteria	Proteobacteria	Gammaproteobacteria	Diplorickettsiales	Diplorickettsiaceae	NA	NA	0.000222297932387601	54.3351323598747	23.8560822790337	2.79170946075872	8.54533131558404	1.2816804215755e-17	3.20079789033241e-14
ASV6533	2013	Soil	Block 3	NA	Bacteria	Proteobacteria	Deltaproteobacteria	Myxococcales	NA	NA	NA	5.94320953729426e-05	14.353350151499	8.10606313084366	2.34879825994697	3.45115341282084	0.000558196179378334	0.0212419811699364
ASV6718	2013	Soil	Block 3	NA	Bacteria	Firmicutes	NA	NA	NA	NA	NA	7.83165846826283e-05	18.9637715377387	8.50729328465946	2.14658393246819	3.96317756598391	7.3958730183107e-05	0.00360252974721914
ASV172	2013	Rhizosphere	Block 1	NA	Bacteria	Acidobacteria	Subgroup_6	NA	NA	NA	NA	0.00110999928020857	514.785540932161	0.271368630131328	0.0973988115462175	2.78615956214783	0.00533366101343946	0.0479167083334244
ASV485	2013	Rhizosphere	Block 1	NA	Bacteria	Acidobacteria	Subgroup_17	NA	NA	NA	NA	0.00148513558127449	326.038627231526	1.97130454933852	0.401982086863817	4.90396118075371	9.3923058799621e-07	6.08704245586113e-05
ASV680	2013	Rhizosphere	Block 1	NA	Bacteria	Proteobacteria	Gammaproteobacteria	NA	NA	NA	NA	0.000671110277986412	174.620216574906	1.5032765098125	0.364849896174428	4.12026020995167	3.78444750409054e-05	0.00101416693272525
ASV745	2013	Rhizosphere	Block 1	NA	Bacteria	Proteobacteria	Deltaproteobacteria	Myxococcales	NA	NA	NA	0.00160802751974356	281.486052949728	2.6748484323317	0.76414841273597	3.5004305286124	0.000464507294216459	0.00688939668608929
ASV786	2013	Rhizosphere	Block 1	NA	Bacteria	Chloroflexi	Dehalococcoidia	S085	NA	NA	NA	0.000276686951481309	106.03273879997	0.64519109894016	0.15493304290125	4.16432212818143	3.12278965226151e-05	0.000884017138083269
ASV1082	2013	Rhizosphere	Block 1	NA	Bacteria	Proteobacteria	Deltaproteobacteria	NA	NA	NA	NA	0.000253464473992396	91.8215134709496	0.757383617032969	0.255459052774574	2.96479458765281	0.0030288509578947	0.0305272018252384
ASV1102	2013	Rhizosphere	Block 1	NA	Bacteria	NA	NA	NA	NA	NA	NA	0.000722035717660213	135.341912620389	2.4033749629353	0.735084429884585	3.26952233679151	0.00107729231396039	0.0133241136707806
ASV1185	2013	Rhizosphere	Block 1	NA	Bacteria	Proteobacteria	Deltaproteobacteria	NA	NA	NA	NA	0.000212725427675117	77.2780462135222	0.744638754985931	0.233906576621621	3.18348789393167	0.00145512197966288	0.0167629123749681
ASV1191	2013	Rhizosphere	Block 1	NA	Bacteria	Proteobacteria	Gammaproteobacteria	NA	NA	NA	NA	0.000234763910763152	25.8207748553281	9.19665297403694	1.44802015653427	6.35119126797825	2.13653856620359e-10	8.39280172511522e-08
ASV1261	2013	Rhizosphere	Block 1	NA	Bacteria	Proteobacteria	Gammaproteobacteria	Betaproteobacteriales	NA	NA	NA	0.000209501290089145	69.3347701080145	0.941659872185215	0.25530510628443	3.68837069453727	0.000225694673850173	0.0040653182773561
ASV1383	2013	Rhizosphere	Block 1	NA	Bacteria	NA	NA	NA	NA	NA	NA	0.000671082131353951	96.6734333918268	3.72872447421602	0.566225197732726	6.58523232301662	4.54174647930272e-11	2.76167833616188e-08
ASV1413	2013	Rhizosphere	Block 1	NA	Bacteria	Proteobacteria	Deltaproteobacteria	Myxococcales	NA	NA	NA	0.000245209055793344	77.5235180525369	1.05152182452117	0.30133858675174	3.4895027412718	0.00048392009494016	0.00707561709666553
ASV1526	2013	Rhizosphere	Block 1	NA	Bacteria	NA	NA	NA	NA	NA	NA	0.000175524848636994	59.8854881871315	0.875212916429161	0.239662672251765	3.65185328280807	0.000260354623034639	0.00452686837363167
ASV1533	2013	Rhizosphere	Block 1	NA	Bacteria	Verrucomicrobia	Verrucomicrobiae	Pedosphaerales	Pedosphaeraceae	NA	NA	0.000437305050907366	59.7350887070513	4.03088360409327	1.3651161971141	2.9527769230302	0.00314929456292837	0.031506031340764
ASV1536	2013	Rhizosphere	Block 1	NA	Bacteria	Proteobacteria	Gammaproteobacteria	NA	NA	NA	NA	0.000259843732263873	82.6597968394627	1.0247110939814	0.319000925911897	3.21225115899637	0.00131699184537393	0.0156200855486632
ASV1578	2013	Rhizosphere	Block 1	NA	Bacteria	Verrucomicrobia	Verrucomicrobiae	Opitutales	Opitutaceae	IMCC26134	NA	0.000446385347280338	105.963088715745	1.71955982541182	0.610619183910466	2.81609204348869	0.0048611737339994	0.0443164324680209
ASV1603	2013	Rhizosphere	Block 1	NA	Bacteria	Proteobacteria	Gammaproteobacteria	NA	NA	NA	NA	0.000248110649212084	92.7286908866977	0.699500568785038	0.246743718988957	2.8349275582425	0.00458360779917048	0.0422288254252658
ASV1633	2013	Rhizosphere	Block 1	NA	Bacteria	NA	NA	NA	NA	NA	NA	0.000626694105328178	78.2631370056533	5.60298555229603	1.41863008317722	3.94957474731352	7.82901603264262e-05	0.00181246739755698
ASV1666	2013	Rhizosphere	Block 1	NA	Bacteria	Proteobacteria	Alphaproteobacteria	Sphingomonadales	Sphingomonadaceae	Sphingomonas	NA	3.09248014540968e-05	3.39232508166285	22.2336780748063	3.63713254439552	6.11296888508126	9.77944443066856e-10	2.07755668007997e-07
ASV1684	2013	Rhizosphere	Block 1	NA	Bacteria	Verrucomicrobia	Verrucomicrobiae	Verrucomicrobiales	Verrucomicrobiaceae	NA	NA	0.00015433626333714	47.0197912481244	1.11258624583166	0.281596184358826	3.95099901074633	7.78256461780056e-05	0.00180750688856506
ASV1904	2013	Rhizosphere	Block 1	NA	Bacteria	Latescibacteria	NA	NA	NA	NA	NA	0.000104628102178115	38.3171340257427	0.728734708085558	0.219092588709901	3.32614951686235	0.00088054681039974	0.0115220826295604
ASV1920	2013	Rhizosphere	Block 1	NA	Bacteria	Proteobacteria	Gammaproteobacteria	NA	NA	NA	NA	0.000564499702639278	64.4370361902729	6.27329271599856	2.01353853534656	3.11555632329571	0.00183598282779314	0.0204020061002305
ASV1946	2013	Rhizosphere	Block 1	NA	Bacteria	NA	NA	NA	NA	NA	NA	0.000559415274512673	93.4710353294263	3.19942845316703	0.836027214670235	3.82694294757979	0.000129744571344039	0.00269673935697183
ASV1951	2013	Rhizosphere	Block 1	NA	Bacteria	Bacteroidetes	Bacteroidia	Cytophagales	Spirosomaceae	NA	NA	0.000382122374668545	49.2476147540665	4.23825963906519	1.0179399890352	4.16356532282634	3.1331633303242e-05	0.000884017138083269
ASV2002	2013	Rhizosphere	Block 1	NA	Bacteria	Proteobacteria	Alphaproteobacteria	Caulobacterales	Caulobacteraceae	Asticcacaulis	endophyticus	0.000559855280511813	65.6073120562178	5.46485380636195	1.43022943742413	3.8209630310814	0.000132931579503473	0.00274332799643881
ASV2022	2013	Rhizosphere	Block 1	NA	Bacteria	Acidobacteria	Subgroup_6	NA	NA	NA	NA	9.79507476564426e-05	10.3336128521929	7.87562286035125	2.19046350318209	3.59541386967202	0.000323876272009321	0.00531207998427279
ASV2290	2013	Rhizosphere	Block 1	NA	Bacteria	Proteobacteria	Gammaproteobacteria	Legionellales	Legionellaceae	Legionella	NA	0.000172351834828182	18.6180474116208	8.42754203521337	1.00463317514526	8.38867583085219	4.91648319006338e-17	3.55117580818278e-13
ASV2310	2013	Rhizosphere	Block 1	NA	Bacteria	NA	NA	NA	NA	NA	NA	0.000201229588676062	41.346020683552	2.14879809087554	0.55732449206948	3.85556012960517	0.000115464944251439	0.00244575745550776
ASV2372	2013	Rhizosphere	Block 1	NA	Bacteria	Gemmatimonadetes	Longimicrobia	Longimicrobiales	Longimicrobiaceae	NA	NA	7.97741409337921e-05	29.1324089956054	0.721014899249766	0.234532537574977	3.07426383863377	0.00211022719496007	0.0228176213011924
ASV2475	2013	Rhizosphere	Block 1	NA	Bacteria	Planctomycetes	NA	NA	NA	NA	NA	0.000169507516760121	41.7975804569198	1.6357677835158	0.521044756199241	3.13939976183217	0.00169294322564236	0.0189583394090151
ASV2555	2013	Rhizosphere	Block 1	NA	Bacteria	Proteobacteria	Alphaproteobacteria	Rhodobacterales	Rhodobacteraceae	Cereibacter	changlensis	0.000316307111397322	38.3147084706171	4.50586611401773	1.25583749619701	3.58793723524152	0.000333304496112544	0.00538788535191187
ASV2590	2013	Rhizosphere	Block 1	NA	Bacteria	NA	NA	NA	NA	NA	NA	0.000122110110754586	39.5868326340725	0.979069240149005	0.288124298358834	3.39807939047771	0.000678607240007252	0.00928329563365982
ASV2617	2013	Rhizosphere	Block 1	NA	Bacteria	Proteobacteria	NA	NA	NA	NA	NA	7.21377049198606e-05	23.3967382652342	0.996895159944962	0.334571702205632	2.97961588912937	0.00288610035468564	0.0295692239175807
ASV2760	2013	Rhizosphere	Block 1	NA	Bacteria	Proteobacteria	Deltaproteobacteria	Myxococcales	Haliangiaceae	Haliangium	NA	8.23868198110443e-05	8.83814538238048	7.64983968259128	2.22978454662026	3.43075284748311	0.000601908731077318	0.00847482800111397
ASV2824	2013	Rhizosphere	Block 1	NA	Bacteria	Proteobacteria	Gammaproteobacteria	Betaproteobacteriales	Nitrosomonadaceae	MND1	NA	0.000110144005300282	11.8553546629548	8.07359826596691	2.21277801251937	3.64862549261083	0.000263647110133367	0.00455579683371605
ASV2887	2013	Rhizosphere	Block 1	NA	Bacteria	Acidobacteria	Acidobacteriia	Solibacterales	Solibacteraceae_(Subgroup_3)	AKIW659	NA	8.43152410984341e-05	9.14228226789357	7.54865336090685	0.967059512869743	7.80577954143305	5.91348730613656e-15	1.42377062707415e-11
ASV2979	2013	Rhizosphere	Block 1	NA	Bacteria	Proteobacteria	Gammaproteobacteria	NA	NA	NA	NA	0.000241715318944204	26.5323202696782	9.23577658588801	1.45766346317789	6.33601432648443	2.35784873730145e-10	8.39280172511522e-08
ASV3011	2013	Rhizosphere	Block 1	NA	Bacteria	Proteobacteria	Deltaproteobacteria	Oligoflexales	0319-6G20	NA	NA	3.25025974466527e-05	3.56540289195177	22.3026888371168	3.63704994350037	6.13208209498828	8.67363220379269e-10	2.00902953228883e-07
ASV3093	2013	Rhizosphere	Block 1	NA	Bacteria	Fibrobacteres	Fibrobacteria	Fibrobacterales	Fibrobacteraceae	possible_genus_04	NA	0.000100792393065311	11.7223556074718	5.71123247839121	1.91128207912088	2.9881682776088	0.00280654980782814	0.0290010146808907
ASV3201	2013	Rhizosphere	Block 1	NA	Bacteria	Bacteroidetes	Bacteroidia	NA	NA	NA	NA	0.000133932856827415	18.531317395378	3.74442889943955	1.07157328120572	3.49432835356474	0.000475256105258979	0.006977184650987
ASV3239	2013	Rhizosphere	Block 1	NA	Bacteria	NA	NA	NA	NA	NA	NA	0.000118045324007536	19.706118409906	2.83852427670246	0.92937435084656	3.05423134834405	0.00225638004816678	0.0241449379080128
ASV3265	2013	Rhizosphere	Block 1	NA	Bacteria	Firmicutes	Bacilli	Bacillales	NA	NA	NA	2.49291766823841e-05	2.73462940256495	21.9475236408435	3.63754253046459	6.03361292879243	1.60333850800407e-09	2.96946513931113e-07
ASV3491	2013	Rhizosphere	Block 1	NA	Bacteria	Proteobacteria	Gammaproteobacteria	Legionellales	Legionellaceae	Legionella	cincinnatiensis	0.000151898404345326	16.2849672109271	8.53160297749876	2.20963450985443	3.86109238403451	0.000112881208575374	0.00239806167511744
ASV3600	2013	Rhizosphere	Block 1	NA	Bacteria	NA	NA	NA	NA	NA	NA	7.2683457074334e-05	8.46023390598001	6.65700511470237	2.27504469940363	2.92609860212743	0.00343242128790137	0.0335485506935205
ASV3743	2013	Rhizosphere	Block 1	NA	Bacteria	Verrucomicrobia	Verrucomicrobiae	Pedosphaerales	Pedosphaeraceae	Pedosphaera	NA	6.19936486492589e-05	6.71437425437663	7.25294397356943	1.40930149416691	5.14648143324145	2.65417720673091e-07	2.25542611343734e-05
ASV3771	2013	Rhizosphere	Block 1	NA	Bacteria	NA	NA	NA	NA	NA	NA	5.47844864546649e-05	6.1404399833987	6.3482986057234	1.08795158593609	5.83509292857109	5.37605954565976e-09	7.7662556196601e-07
ASV3865	2013	Rhizosphere	Block 1	NA	Bacteria	Proteobacteria	Gammaproteobacteria	NA	NA	NA	NA	6.26093564028283e-05	6.55926893337764	7.22050882799715	1.62632372874512	4.43977339835564	9.00536470899976e-06	0.000342959578862654
ASV3911	2013	Rhizosphere	Block 1	NA	Bacteria	Bacteroidetes	Bacteroidia	Chitinophagales	Chitinophagaceae	NA	NA	0.000176284945251614	18.1112814311365	8.6850695456357	3.09318476627105	2.80780819831396	0.00498799252026517	0.0452048556761296
ASV3946	2013	Rhizosphere	Block 1	NA	Bacteria	Firmicutes	Clostridia	Clostridiales	Ruminococcaceae	Papillibacter	NA	0.000107550102177056	11.5338713372026	8.03399441252959	2.33496166229765	3.44073932444098	0.000580127141196005	0.00823233465787573
ASV4037	2013	Rhizosphere	Block 1	NA	Bacteria	NA	NA	NA	NA	NA	NA	8.94763854069414e-05	9.90740035950083	6.64320667178926	2.02404922233734	3.28213691568122	0.00103023568373886	0.0130094271742059
ASV4101	2013	Rhizosphere	Block 1	NA	Bacteria	Proteobacteria	Gammaproteobacteria	Salinisphaerales	Solimonadaceae	NA	NA	0.000100789864905951	11.1141618848606	7.9803190128432	2.29411008010124	3.47861206925651	0.00050401763886667	0.00732498874352909
ASV4102	2013	Rhizosphere	Block 1	NA	Bacteria	Proteobacteria	Alphaproteobacteria	NA	NA	NA	NA	4.64847822391993e-05	5.02593909223003	6.83519653708772	1.42666528900137	4.79103023658211	1.65927116668399e-06	9.21916587458341e-05
ASV4152	2013	Rhizosphere	Block 1	NA	Bacteria	Proteobacteria	Gammaproteobacteria	NA	NA	NA	NA	0.000107633554921028	12.9913846227391	5.29329551762113	1.61789748351636	3.2717125600051	0.00106898197763591	0.013266764303203
ASV4203	2013	Rhizosphere	Block 1	NA	Bacteria	Bacteroidetes	Bacteroidia	Flavobacteriales	NA	NA	NA	0.000195969493788315	21.231244424702	8.91419190547763	1.37656121728947	6.47569595417647	9.43759189260157e-11	4.26048289001632e-08
ASV4460	2013	Rhizosphere	Block 1	NA	Bacteria	Proteobacteria	Gammaproteobacteria	Betaproteobacteriales	NA	NA	NA	7.16873988533581e-05	7.82247720146937	7.47357651359766	1.42238229645571	5.25426710682514	1.48615067750529e-07	1.41242978205535e-05
ASV4554	2013	Rhizosphere	Block 1	NA	Bacteria	Patescibacteria	NA	NA	NA	NA	NA	3.50438761548734e-05	4.50152239703751	4.33530319273963	1.45772866657954	2.97401244287259	0.00293933155695327	0.0299025237124979
ASV4561	2013	Rhizosphere	Block 1	NA	Bacteria	NA	NA	NA	NA	NA	NA	0.000131711319478137	15.5068945835217	6.27745075618165	2.13955709406356	2.93399543933609	0.00334629125290279	0.0329744361796955
ASV4571	2013	Rhizosphere	Block 1	NA	Bacteria	NA	NA	NA	NA	NA	NA	4.3941219376274e-05	6.30647184710076	3.63010187677082	1.06425718140964	3.4109254230849	0.000647427970266337	0.00900750544076217
ASV4642	2013	Rhizosphere	Block 1	NA	Bacteria	NA	NA	NA	NA	NA	NA	6.4339668135547e-05	6.88983210531107	7.2906235524096	2.25521395464787	3.23278575737084	0.00122589461665977	0.014727195557163
ASV4727	2013	Rhizosphere	Block 1	NA	Bacteria	Proteobacteria	Deltaproteobacteria	Myxococcales	Haliangiaceae	Haliangium	NA	4.90461456008356e-05	5.26974804657443	6.90356601137534	1.49523277433817	4.61705102366487	3.89231594463167e-06	0.000184961829395227
ASV4756	2013	Rhizosphere	Block 1	NA	Bacteria	Proteobacteria	Alphaproteobacteria	NA	NA	NA	NA	8.71608862548104e-05	9.90771330747266	6.0658328373856	2.01726693073328	3.00695596847992	0.00263877981698698	0.0275830775949304
ASV4781	2013	Rhizosphere	Block 1	NA	Bacteria	NA	NA	NA	NA	NA	NA	5.02596666945958e-05	5.52427894875176	6.97170799659982	2.37805514807076	2.93168474341554	0.00337128782901914	0.0331303564476262
ASV4801	2013	Rhizosphere	Block 1	NA	Bacteria	Bacteroidetes	Bacteroidia	Chitinophagales	Chitinophagaceae	NA	NA	0.000106684152115473	10.8345286630685	22.568457020723	3.6359612388999	6.20701254437777	5.40012894258345e-10	1.45075281775806e-07
ASV4914	2013	Rhizosphere	Block 1	NA	Bacteria	Proteobacteria	Gammaproteobacteria	Betaproteobacteriales	Burkholderiaceae	Cupriavidus	NA	4.16096700873283e-05	4.29860575835882	22.5730859791352	3.63677331640805	6.20689936249041	5.40401793210863e-10	1.45075281775806e-07
ASV4958	2013	Rhizosphere	Block 1	NA	Bacteria	Proteobacteria	Gammaproteobacteria	Diplorickettsiales	Diplorickettsiaceae	Aquicella	NA	4.05163847759588e-05	4.24750100041599	6.59320806346713	2.27355909832119	2.89995015671051	0.00373222003124885	0.0359437670476139
ASV4978	2013	Rhizosphere	Block 1	NA	Bacteria	Firmicutes	Bacilli	Bacillales	Paenibacillaceae	NA	NA	2.56456996310288e-05	3.02335818134579	22.0784684797778	3.63734215561682	6.06994545335363	1.2795370220861e-09	2.49786375960214e-07
ASV4989	2013	Rhizosphere	Block 1	NA	Bacteria	Proteobacteria	Deltaproteobacteria	Myxococcales	BIrii41	NA	NA	1.94377778248164e-05	2.09174676810994	5.57142633781814	1.63918875648811	3.398892480055	0.000676593090759853	0.0092733053027674
ASV5103	2013	Rhizosphere	Block 1	NA	Bacteria	NA	NA	NA	NA	NA	NA	2.99867190108266e-05	3.57396687964509	5.35989310801098	1.73318596751491	3.09250894507076	0.0019847225208704	0.0216550615834545
ASV5133	2013	Rhizosphere	Block 1	NA	Bacteria	Verrucomicrobia	Verrucomicrobiae	Chthoniobacterales	Terrimicrobiaceae	Terrimicrobium	NA	0.000105837037778638	11.390797648853	23.9379857993708	3.63593497693782	6.58372219283506	4.58814066647411e-11	2.76167833616188e-08
ASV5202	2013	Rhizosphere	Block 1	NA	Bacteria	Patescibacteria	Saccharimonadia	Saccharimonadales	NA	NA	NA	4.78141371059719e-05	5.21002320653631	6.88706195812543	1.41858238779931	4.85489035910669	1.2045336972007e-06	7.25028907906723e-05
ASV5214	2013	Rhizosphere	Block 1	NA	Bacteria	Bacteroidetes	Ignavibacteria	OPB56	NA	NA	NA	8.49199205149544e-05	9.13957581622499	23.6303181241082	3.63606013083689	6.49887990677134	8.09202243140089e-11	3.89657853480057e-08
ASV5301	2013	Rhizosphere	Block 1	NA	Bacteria	Proteobacteria	Deltaproteobacteria	Oligoflexales	0319-6G20	NA	NA	4.68457026269843e-05	5.07012703640626	6.84785358886945	2.29631506321608	2.98210541687549	0.00286273407652621	0.0294132691817195
ASV5307	2013	Rhizosphere	Block 1	NA	Bacteria	Verrucomicrobia	Verrucomicrobiae	Verrucomicrobiales	Verrucomicrobiaceae	NA	NA	2.23878980238443e-05	2.43018704715511	5.78692925395315	1.58507916748821	3.65087711241791	0.000261346270497633	0.00452686837363167
ASV5445	2013	Rhizosphere	Block 1	NA	Bacteria	NA	NA	NA	NA	NA	NA	2.65069726749401e-05	2.90770721285387	22.0265987264292	3.63741667384769	6.05556104825607	1.39929093169917e-09	2.65975747359555e-07
ASV5613	2013	Rhizosphere	Block 1	NA	Bacteria	Elusimicrobia	NA	NA	NA	NA	NA	3.94282117487048e-05	4.28327113560991	6.60434985787564	1.45756662461186	4.53107922914627	5.86831233686953e-06	0.00025035855855132
ASV5826	2013	Rhizosphere	Block 1	NA	Bacteria	Proteobacteria	Gammaproteobacteria	Acidiferrobacterales	Acidiferrobacteraceae	Sulfurifustis	NA	3.77508749525882e-05	4.07359967227806	6.53223755268774	2.30214637052318	2.8374553574555	0.00454747056118488	0.0421628558681248
ASV6179	2013	Rhizosphere	Block 1	NA	Bacteria	Proteobacteria	Gammaproteobacteria	Betaproteobacteriales	Burkholderiaceae	Polaromonas	NA	5.68006557320145e-05	6.23080117040116	23.0928892957129	3.63635571274111	6.35055839416362	2.14534753560069e-10	8.39280172511522e-08
ASV6242	2013	Rhizosphere	Block 1	NA	Bacteria	Actinobacteria	Actinobacteria	Micrococcales	Microbacteriaceae	NA	NA	3.15559198511192e-05	3.46155620577842	22.2516614698515	3.63709850468415	6.11797053095869	9.47745872729928e-10	2.07441467840251e-07
ASV6480	2013	Rhizosphere	Block 1	NA	Bacteria	Firmicutes	Bacilli	Bacillales	Paenibacillaceae	Cohnella	NA	3.84374377067688e-05	4.1368606326071	22.5244656742008	3.63682580280505	6.19344090025647	5.88647666014515e-10	1.51850074700816e-07
ASV6542	2013	Rhizosphere	Block 1	NA	Bacteria	Verrucomicrobia	Verrucomicrobiae	Opitutales	Opitutaceae	Lacunisphaera	NA	5.09519523089726e-05	5.483745489735	22.9142641457374	3.63648226495431	6.30121707633994	2.95317446680059e-10	9.6958087153185e-08
ASV6581	2013	Rhizosphere	Block 1	NA	Bacteria	NA	NA	NA	NA	NA	NA	2.20583726758678e-05	2.35615617893651	5.74260905512533	1.60665460980693	3.57426482336201	0.00035121332459599	0.00553889485492759
ASV6643	2013	Rhizosphere	Block 1	NA	Bacteria	Acidobacteria	Blastocatellia_(Subgroup_4)	11-24	NA	NA	NA	2.75661501842389e-05	3.2337054544335	5.35245333191421	1.80832845827873	2.95989000638135	0.00307748897640234	0.0309161375195467
ASV6684	2013	Rhizosphere	Block 1	NA	Bacteria	Proteobacteria	Gammaproteobacteria	Pseudomonadales	Pseudomonadaceae	Pseudomonas	NA	5.4276182143925e-05	5.95387667393888	23.0210450137065	3.63639898223562	6.33072584338736	2.44010572099432e-10	8.39280172511522e-08
ASV6894	2013	Rhizosphere	Block 1	NA	Bacteria	Proteobacteria	Alphaproteobacteria	NA	NA	NA	NA	2.86046048050373e-05	3.07859395914947	22.0990058080949	3.6373066761818	6.07565096251189	1.23485745260123e-09	2.47760427226074e-07
ASV6898	2013	Rhizosphere	Block 1	NA	Bacteria	Bacteroidetes	Bacteroidia	Chitinophagales	Chitinophagaceae	NA	NA	2.3824719487595e-05	2.61347493536271	21.8841502756159	3.63764054079367	6.01602880499049	1.78747778269912e-09	3.17281246444846e-07
ASV6927	2013	Rhizosphere	Block 1	NA	Bacteria	Proteobacteria	Gammaproteobacteria	Betaproteobacteriales	Burkholderiaceae	NA	NA	4.44512265343348e-05	5.02461302881839	6.83438564878169	2.37254016133163	2.88061958240815	0.00396894360528434	0.0377206311328536
ASV6943	2013	Rhizosphere	Block 1	NA	Bacteria	Bacteroidetes	Ignavibacteria	OPB56	NA	NA	NA	3.15954304282503e-05	3.20873897208597	22.1599341989299	3.63722979925388	6.09253069560676	1.11139524591224e-09	2.29360224606403e-07
ASV7150	2013	Rhizosphere	Block 1	NA	Bacteria	Actinobacteria	Actinobacteria	NA	NA	NA	NA	2.96685544751117e-05	3.4976104450863	22.2879414039505	3.63708238510021	6.1279726561202	8.90058771054166e-10	2.00902953228883e-07
ASV7509	2013	Rhizosphere	Block 1	NA	Bacteria	NA	NA	NA	NA	NA	NA	1.37695804763137e-05	1.50422851169687	5.09378998875127	1.75152358971711	2.90820518699035	0.00363509741972032	0.035102016928663
ASV7627	2013	Rhizosphere	Block 1	NA	Bacteria	NA	NA	NA	NA	NA	NA	2.1095896043715e-05	2.27046304487273	21.6822120295118	3.63797513548702	5.95996707564336	2.52288759022761e-09	3.9614819704813e-07
ASV7832	2013	Rhizosphere	Block 1	NA	Bacteria	Proteobacteria	Deltaproteobacteria	Myxococcales	P3OB-42	NA	NA	2.538210310554e-05	2.57773172652932	21.8637561627611	3.6376705469942	6.01037281422506	1.85097173456432e-09	3.18323067589478e-07
ASV7938	2013	Rhizosphere	Block 1	NA	Bacteria	Bacteroidetes	Bacteroidia	Chitinophagales	Chitinophagaceae	NA	NA	2.56465000128893e-05	2.60458309868066	21.8797551988186	3.63764744121887	6.01480917333962	1.80098727734164e-09	3.17281246444846e-07
ASV7988	2013	Rhizosphere	Block 1	NA	Bacteria	Bacteroidetes	Bacteroidia	Flavobacteriales	Flavobacteriaceae	Flavobacterium	johnsoniae	3.41467469860132e-05	3.67507153873468	22.357079539732	3.63700153060801	6.14711854025382	7.89031623996511e-10	1.89972514004227e-07
ASV8211	2013	Rhizosphere	Block 1	NA	Bacteria	Proteobacteria	Alphaproteobacteria	NA	NA	NA	NA	1.53171745692684e-05	1.66495132217566	5.24010968307477	1.75618252202612	2.98380698893941	0.00284686291705953	0.0293336531382611
ASV8456	2013	Rhizosphere	Block 1	NA	Bacteria	Proteobacteria	Alphaproteobacteria	NA	NA	NA	NA	2.32815114838577e-05	2.52797046950137	5.84369594160641	1.61030202816241	3.62894403621595	0.000284582920177455	0.0048162251205435
ASV8860	2013	Rhizosphere	Block 1	NA	Bacteria	NA	NA	NA	NA	NA	NA	2.34200201841243e-05	2.52059880405363	21.8287050216304	3.63772241520154	6.00065165236669	1.96527202437143e-09	3.30119996093834e-07
ASV9229	2013	Rhizosphere	Block 1	NA	Bacteria	Firmicutes	Clostridia	Clostridiales	Ruminococcaceae	Papillibacter	NA	2.00232233635261e-05	2.15501577140463	21.6141621748435	3.63811161822762	5.94103877037541	2.83221614658528e-09	4.21799449955425e-07
ASV9245	2013	Rhizosphere	Block 1	NA	Bacteria	NA	NA	NA	NA	NA	NA	1.59822461973362e-05	1.71736522555434	5.28591446481275	1.70502118171424	3.10020457311754	0.00193387024346132	0.0212015557257025
ASV114	2013	Rhizosphere	Block 2	NA	Bacteria	NA	NA	NA	NA	NA	NA	0.00101854497383071	545.446961817865	0.635128751979559	0.183840345734058	3.45478436435455	0.000550733103851639	0.047785527120497
ASV127	2013	Rhizosphere	Block 2	NA	Bacteria	Firmicutes	Bacilli	Bacillales	Paenibacillaceae	Cohnella	NA	0.0015087114300401	821.206410073313	0.589646455341431	0.167635526362735	3.51743134725235	0.000435745052058433	0.0400851693229931
ASV132	2013	Rhizosphere	Block 2	NA	Bacteria	Acidobacteria	Subgroup_25	NA	NA	NA	NA	0.00148594259424407	679.912424508174	1.09206251615869	0.258641755293365	4.22229780694155	2.41824300990997e-05	0.00450504447787346
ASV199	2013	Rhizosphere	Block 2	NA	Bacteria	Firmicutes	Bacilli	Bacillales	Bacillaceae	NA	NA	0.00101197808654348	569.553282703301	0.49938049488901	0.122804721877662	4.06646004529446	4.77326643389593e-05	0.00795628147165706
ASV284	2013	Rhizosphere	Block 2	NA	Bacteria	Actinobacteria	Thermoleophilia	Solirubrobacterales	67-14	NA	NA	0.000576197486968013	278.079315963948	0.9344299812288	0.22048604456047	4.23804591846866	2.25473660846368e-05	0.00432772778121483
ASV385	2013	Rhizosphere	Block 2	NA	Bacteria	Acidobacteria	Holophagae	Subgroup_7	NA	NA	NA	0.000530872074737724	224.706215013753	1.37040718015179	0.293074502276855	4.67596863427316	2.92569325943553e-06	0.000842333686602938
ASV626	2013	Rhizosphere	Block 2	NA	Bacteria	Actinobacteria	Thermoleophilia	Solirubrobacterales	67-14	NA	NA	0.000289597874262321	150.055662401239	0.733796820463857	0.211724339081591	3.46581230881103	0.00052863217361353	0.0471599463051845
ASV664	2013	Rhizosphere	Block 2	NA	Bacteria	NA	NA	NA	NA	NA	NA	0.000351205295624016	206.323914378712	0.387750545839914	0.110254516520831	3.51686768103194	0.000436671405634121	0.0400851693229931
ASV747	2013	Rhizosphere	Block 2	NA	Bacteria	Firmicutes	Bacilli	Bacillales	Paenibacillaceae	Cohnella	NA	0.000369330528647102	181.65023100855	0.867221880999134	0.242157759222515	3.58122689846274	0.000341984491531689	0.0343830122120908
ASV748	2013	Rhizosphere	Block 2	NA	Bacteria	Firmicutes	Bacilli	Bacillales	Paenibacillaceae	NA	NA	0.00028513892941746	152.866281914206	0.63162424191001	0.160066559225225	3.94600999088928	7.94642992892479e-05	0.0107844603611337
ASV750	2013	Rhizosphere	Block 2	NA	Bacteria	Bacteroidetes	Bacteroidia	Sphingobacteriales	Sphingobacteriaceae	Arcticibacter	NA	0.000426950339739741	209.340525331622	0.883182504998237	0.221282289917567	3.99120284468877	6.57390217406613e-05	0.00991407056441306
ASV834	2013	Rhizosphere	Block 2	NA	Bacteria	NA	NA	NA	NA	NA	NA	0.000231009374757769	126.380181923031	0.55313950398552	0.147260359690541	3.75620095691679	0.000172512187219954	0.021425337134337
ASV932	2013	Rhizosphere	Block 2	NA	Bacteria	Firmicutes	Bacilli	Bacillales	Thermoactinomycetaceae	NA	NA	0.000290993949207155	134.607548882967	1.06086734524366	0.252971590112489	4.19362247267339	2.74534743972524e-05	0.00496829448091991
ASV952	2013	Rhizosphere	Block 2	NA	Bacteria	Proteobacteria	Gammaproteobacteria	Betaproteobacteriales	A21b	NA	NA	0.00026898534221481	130.288952210692	0.914573562104939	0.214166591424119	4.27038389145293	1.95136789944176e-05	0.00386248883595754
ASV1014	2013	Rhizosphere	Block 2	NA	Bacteria	NA	NA	NA	NA	NA	NA	0.000245170751780181	122.085090260143	0.820565896785714	0.150742121094436	5.44350769929561	5.22414745541368e-08	1.83831944347723e-05
ASV1087	2013	Rhizosphere	Block 2	NA	Bacteria	Actinobacteria	Acidimicrobiia	IMCC26256	NA	NA	NA	0.00015009775597445	79.8855071195737	0.664713085882565	0.187192471438288	3.55096057429693	0.000383827909247922	0.0369580604904255
ASV1177	2013	Rhizosphere	Block 2	NA	Bacteria	NA	NA	NA	NA	NA	NA	0.000138857814159092	69.3772299193077	0.843445496127126	0.224460351348456	3.75765916367897	0.000171510274608235	0.021425337134337
ASV1193	2013	Rhizosphere	Block 2	NA	Bacteria	Acidobacteria	Subgroup_5	NA	NA	NA	NA	0.000152289176243393	84.8776158420046	0.507263358330152	0.137143696451754	3.69877268481386	0.000216644516269557	0.0254115993713217
ASV1338	2013	Rhizosphere	Block 2	NA	Bacteria	Proteobacteria	NA	NA	NA	NA	NA	0.000194509229382346	92.4181019427216	0.971193179254541	0.232334391220889	4.18015246968405	2.91313706092312e-05	0.00512550281774641
ASV1572	2013	Rhizosphere	Block 2	NA	Bacteria	Firmicutes	Negativicutes	Selenomonadales	Veillonellaceae	Anaerosinus	NA	0.000132443750817354	67.4914317196127	0.777396464112026	0.178331729144484	4.35927172265671	1.30495999139007e-05	0.00270244280306429
ASV1640	2013	Rhizosphere	Block 2	NA	Bacteria	NA	NA	NA	NA	NA	NA	0.000101962256438077	50.2634666676145	0.86924782714842	0.239002547822514	3.63698142579606	0.000275851814549069	0.0302355851397721
ASV1745	2013	Rhizosphere	Block 2	NA	Bacteria	NA	NA	NA	NA	NA	NA	0.000313783469080034	84.100182468044	4.65345569442508	0.569141388167869	8.17627357835472	2.92756873664636e-16	2.06035781976867e-13
ASV1748	2013	Rhizosphere	Block 2	NA	Bacteria	Latescibacteria	NA	NA	NA	NA	NA	0.000110700295227384	48.3859424345217	1.21488724399995	0.307446981106812	3.95153414623342	7.76517896729672e-05	0.0107844603611337
ASV2032	2013	Rhizosphere	Block 2	NA	Bacteria	Firmicutes	NA	NA	NA	NA	NA	0.000115339175952802	46.2718540647745	1.57166752809557	0.432772146890429	3.6316281890791	0.000281638699596867	0.0302355851397721
ASV2221	2013	Rhizosphere	Block 2	NA	Bacteria	NA	NA	NA	NA	NA	NA	8.99949110052366e-05	38.8861685896186	1.25099675244847	0.350371105138577	3.5704906429247	0.000356313183275855	0.0352638703573323
ASV2335	2013	Rhizosphere	Block 2	NA	Bacteria	NA	NA	NA	NA	NA	NA	7.72559585021818e-05	37.4031092840992	0.87458602055732	0.21872829405528	3.99850428283541	6.37440278436533e-05	0.00984767493565122
ASV3823	2013	Rhizosphere	Block 2	NA	Bacteria	NA	NA	NA	NA	NA	NA	3.05917796898448e-05	13.5620469774346	1.18851320993839	0.272824650538561	4.3563263348537	1.32263541040406e-05	0.00270244280306429
ASV4111	2013	Rhizosphere	Block 2	NA	Bacteria	Dependentiae	Babeliae	Babeliales	NA	NA	NA	3.68391637231552e-05	11.1795075773472	3.07985354367536	0.847445241021837	3.6342802987031	0.000278757678899915	0.0302355851397721
ASV5547	2013	Rhizosphere	Block 2	NA	Bacteria	Proteobacteria	Gammaproteobacteria	NA	NA	NA	NA	2.44392911082862e-05	6.12708435555924	6.58277001075725	1.58358113871188	4.15688836513413	3.22611532338721e-05	0.00552276066441476
ASV5937	2013	Rhizosphere	Block 2	NA	Bacteria	NA	NA	NA	NA	NA	NA	5.51573440536211e-05	14.2864393051682	23.584056317989	2.96377129755826	7.95744811261891	1.75623732410207e-15	1.11240072108625e-12
ASV6735	2013	Rhizosphere	Block 2	NA	Bacteria	Firmicutes	Bacilli	Bacillales	NA	NA	NA	4.47803409932763e-05	11.1243216874515	23.2402589342226	2.9482109291635	7.88283453681404	3.2003673965835e-15	1.8428297354509e-12
ASV4	2013	Rhizosphere	Block 3	NA	Bacteria	Proteobacteria	Alphaproteobacteria	Sphingomonadales	Sphingomonadaceae	Sphingomonas	NA	0.0125087608181155	7369.99070657439	0.587305937127242	0.140682362315538	4.17469487617765	2.98385704547738e-05	0.00120911076799344
ASV10	2013	Rhizosphere	Block 3	NA	Bacteria	Actinobacteria	Actinobacteria	Propionibacteriales	Nocardioidaceae	Nocardioides	NA	0.00617481205123609	3820.11281223606	0.43425847560611	0.137125920977286	3.16685913583064	0.00154094941761031	0.0225407040369723
ASV13	2013	Rhizosphere	Block 3	NA	Bacteria	Actinobacteria	Actinobacteria	Propionibacteriales	Nocardioidaceae	Nocardioides	NA	0.00501623207878184	3004.77771129055	0.550985150914609	0.176375537786003	3.12393179820163	0.00178451814868299	0.0249409797254621
ASV16	2013	Rhizosphere	Block 3	NA	Bacteria	Acidobacteria	Subgroup_6	NA	NA	NA	NA	0.0040085325685211	2415.53515093551	0.51234410301839	0.0586280655077724	8.73888808339528	2.35415940603791e-18	1.39623054227194e-15
ASV19	2013	Rhizosphere	Block 3	NA	Bacteria	Proteobacteria	Gammaproteobacteria	Betaproteobacteriales	Methylophilaceae	Methylotenera	NA	0.00965528757254301	5488.0702368005	0.697570644429178	0.211589560856013	3.29681030390662	0.000977895247065237	0.0167010172561613
ASV23	2013	Rhizosphere	Block 3	NA	Bacteria	Gemmatimonadetes	Gemmatimonadetes	Gemmatimonadales	Gemmatimonadaceae	NA	NA	0.00303481686226622	1922.07170686656	0.380276969413751	0.133417604660108	2.85027579668018	0.00436813342690154	0.0474961707951761
ASV33	2013	Rhizosphere	Block 3	NA	Bacteria	Actinobacteria	Actinobacteria	Streptomycetales	Streptomycetaceae	Streptomyces	NA	0.0038679837351963	1557.12111327032	0.648432293458748	0.135580345852351	4.78264227298032	1.73005853385594e-06	0.00012007342420081
ASV39	2013	Rhizosphere	Block 3	NA	Bacteria	Proteobacteria	Alphaproteobacteria	Sphingomonadales	Sphingomonadaceae	Sphingomonas	kaistensis	0.00249897722344373	1595.40986640425	0.338073056163183	0.0959706702271668	3.52267057594731	0.000427222022496808	0.00925978895272151
ASV40	2013	Rhizosphere	Block 3	NA	Bacteria	Proteobacteria	Alphaproteobacteria	Sphingomonadales	Sphingomonadaceae	Sphingomonas	NA	0.00266489429029656	1648.09963754451	0.438921493624054	0.129260739154082	3.39562883901545	0.000684711401257052	0.012916093266517
ASV43	2013	Rhizosphere	Block 3	NA	Bacteria	Bacteroidetes	Bacteroidia	Chitinophagales	Saprospiraceae	NA	NA	0.00329627891883603	1962.36851180329	0.551595566605962	0.163102192800586	3.38190159883603	0.0007198592556922	0.0133799481029513
ASV44	2013	Rhizosphere	Block 3	NA	Bacteria	Actinobacteria	Actinobacteria	Propionibacteriales	Propionibacteriaceae	Microlunatus	NA	0.0019841090684862	1207.27818242025	0.494244958293864	0.173295152915796	2.85204144477149	0.00434394365426173	0.0473911177264273
ASV48	2013	Rhizosphere	Block 3	NA	Bacteria	Actinobacteria	Thermoleophilia	Solirubrobacterales	Solirubrobacteraceae	Solirubrobacter	NA	0.00161963059727929	996.088993406681	0.450503730702431	0.14530385204447	3.10042524243992	0.00193242987680547	0.0262649427422476
ASV49	2013	Rhizosphere	Block 3	NA	Bacteria	Proteobacteria	Alphaproteobacteria	Rhizobiales	Beijerinckiaceae	Microvirga	soli	0.00206977599992942	1274.20928129115	0.445708761693337	0.125323209850069	3.55647419361954	0.000375865383093631	0.00849095182354989
ASV61	2013	Rhizosphere	Block 3	NA	Bacteria	Verrucomicrobia	Verrucomicrobiae	Opitutales	Opitutaceae	Opitutus	NA	0.0025198686464792	1567.49813902646	0.420338195404837	0.0801731330500944	5.2428809928408	1.58088510352249e-07	1.58672221775088e-05
ASV64	2013	Rhizosphere	Block 3	NA	Bacteria	Bacteroidetes	Bacteroidia	Chitinophagales	Chitinophagaceae	Lacibacter	nakdongensis	0.00487656840370404	2611.99995241263	0.916797453946228	0.245092611098605	3.74061645447723	0.000183569467565166	0.00516938461559974
ASV68	2013	Rhizosphere	Block 3	NA	Bacteria	Actinobacteria	Acidimicrobiia	Microtrichales	Ilumatobacteraceae	NA	NA	0.00156069286170133	973.100642935661	0.410577297824235	0.128079767408847	3.20563744087401	0.0013476367102127	0.0204426370797227
ASV71	2013	Rhizosphere	Block 3	NA	Bacteria	Actinobacteria	Acidimicrobiia	Microtrichales	Ilumatobacteraceae	NA	NA	0.00146178720095556	895.981171891562	0.463275690843176	0.144323172426029	3.20998827184611	0.00132740388192607	0.0202809904582803
ASV76	2013	Rhizosphere	Block 3	NA	Bacteria	Verrucomicrobia	Verrucomicrobiae	Pedosphaerales	Pedosphaeraceae	NA	NA	0.00196870095450162	1246.83616467122	0.355478259057109	0.077464408505263	4.58892368658514	4.4553725790997e-06	0.000260308871021483
ASV79	2013	Rhizosphere	Block 3	NA	Bacteria	Actinobacteria	Actinobacteria	Corynebacteriales	Mycobacteriaceae	Mycobacterium	NA	0.00159037879531833	948.358677727956	0.542387358310713	0.136858165409692	3.96313480227541	7.39719848574156e-05	0.00255340332915227
ASV84	2013	Rhizosphere	Block 3	NA	Bacteria	Actinobacteria	Thermoleophilia	Gaiellales	NA	NA	NA	0.00125148648789463	767.803177711753	0.4618389483651	0.139389903331437	3.31328838981223	0.000922058512961451	0.016297595037591
ASV91	2013	Rhizosphere	Block 3	NA	Bacteria	Acidobacteria	Blastocatellia_(Subgroup_4)	Blastocatellales	Blastocatellaceae	NA	NA	0.00184194553987649	1172.553027638	0.351692562812014	0.112065839283558	3.13826733517013	0.00169949797051508	0.024208569344193
ASV103	2013	Rhizosphere	Block 3	NA	Bacteria	Bacteroidetes	Bacteroidia	Cytophagales	Microscillaceae	Chryseolinea	NA	0.00224936252011709	1333.87301935289	0.54904757604934	0.130618724184825	4.20343698406087	2.62892364331718e-05	0.00110076427600581
ASV109	2013	Rhizosphere	Block 3	NA	Bacteria	Proteobacteria	Alphaproteobacteria	Rhizobiales	NA	NA	NA	0.00125092472866333	790.789633285631	0.369483157869597	0.116784138023218	3.16381286126495	0.00155716886230159	0.0226762715572669
ASV111	2013	Rhizosphere	Block 3	NA	Bacteria	Proteobacteria	Alphaproteobacteria	Sphingomonadales	Sphingomonadaceae	Sphingomonas	NA	0.00138843566577097	815.131942815983	0.583897172339328	0.16768306811782	3.48214747555229	0.000497409670416134	0.0102369106933592
ASV123	2013	Rhizosphere	Block 3	NA	Bacteria	Acidobacteria	Blastocatellia_(Subgroup_4)	Pyrinomonadales	Pyrinomonadaceae	RB41	NA	0.00122235093043501	754.645069230022	0.438023985302784	0.138253685127012	3.16826263907814	0.00153352915008932	0.0225332076017629
ASV128	2013	Rhizosphere	Block 3	NA	Bacteria	Actinobacteria	Acidimicrobiia	Microtrichales	Ilumatobacteraceae	CL500-29_marine_group	NA	0.00109851965858008	692.185610048676	0.378771300474135	0.126481466551598	2.99467827817774	0.00274734451806043	0.0338182559166533
ASV131	2013	Rhizosphere	Block 3	NA	Bacteria	Chloroflexi	Gitt-GS-136	NA	NA	NA	NA	0.000893725095380497	528.060730286652	0.588683773302318	0.176400557253879	3.33719905688889	0.00084627314351864	0.0153109752879483
ASV138	2013	Rhizosphere	Block 3	NA	Bacteria	Actinobacteria	Thermoleophilia	Gaiellales	Gaiellaceae	Gaiella	NA	0.000899777511442018	557.025046060942	0.405268440741679	0.134990950690612	3.00218969248184	0.00268045091789363	0.0331198139930645
ASV141	2013	Rhizosphere	Block 3	NA	Bacteria	Acidobacteria	Subgroup_6	NA	NA	NA	NA	0.00119044442312841	776.398564606325	0.281096831400545	0.0978733226073542	2.87204749886997	0.00407821664474727	0.0457420847357036
ASV145	2013	Rhizosphere	Block 3	NA	Bacteria	Actinobacteria	Acidimicrobiia	Microtrichales	Iamiaceae	Iamia	NA	0.000970323980131364	593.48222002828	0.455826291389813	0.128803647076624	3.5389237939718	0.000401761816760838	0.00885504760995846
ASV146	2013	Rhizosphere	Block 3	NA	Bacteria	Acidobacteria	Blastocatellia_(Subgroup_4)	Blastocatellales	Blastocatellaceae	Stenotrophobacter	NA	0.0017919966397313	1074.72229538461	0.538360638490779	0.1415408880629	3.80356973775333	0.000142625817692688	0.00425000755036429
ASV168	2013	Rhizosphere	Block 3	NA	Bacteria	Actinobacteria	Actinobacteria	Pseudonocardiales	Pseudonocardiaceae	Lechevalieria	NA	0.00183633986256461	925.681594802776	1.14180668915105	0.273434777939704	4.17579174732056	2.96951395550538e-05	0.00120911076799344
ASV173	2013	Rhizosphere	Block 3	NA	Bacteria	Proteobacteria	Alphaproteobacteria	Sphingomonadales	Sphingomonadaceae	Sphingomonas	parvus	0.00103651326661383	624.421559641999	0.533441962284865	0.180244623660659	2.95954437614272	0.00308094326071027	0.0366789668483099
ASV178	2013	Rhizosphere	Block 3	NA	Bacteria	Proteobacteria	Alphaproteobacteria	Rhizobiales	NA	NA	NA	0.000935776810556123	588.016931648043	0.397769464888541	0.121665508877059	3.26936917915234	0.00107787566776195	0.017847870194109
ASV182	2013	Rhizosphere	Block 3	NA	Bacteria	Bacteroidetes	Bacteroidia	Flavobacteriales	Flavobacteriaceae	Flavobacterium	NA	0.00388326164424905	1759.97758382604	1.62812445917828	0.452607149162804	3.59721330560035	0.000321644707152978	0.00765843091045996
ASV186	2013	Rhizosphere	Block 3	NA	Bacteria	Proteobacteria	Gammaproteobacteria	Xanthomonadales	Xanthomonadaceae	NA	NA	0.00208304322155385	1052.33459185947	1.20300367456802	0.220998166208141	5.4435007095715	5.22435254798948e-08	6.43088226850629e-06
ASV189	2013	Rhizosphere	Block 3	NA	Bacteria	Chloroflexi	KD4-96	NA	NA	NA	NA	0.000925268262455302	512.875984505267	0.775963922593829	0.13319710076231	5.82568177650153	5.68799094074653e-09	9.05084217010497e-07
ASV194	2013	Rhizosphere	Block 3	NA	Bacteria	Actinobacteria	Actinobacteria	Micromonosporales	Micromonosporaceae	Micromonospora	NA	0.00131541780830085	733.394254452547	0.783066955816645	0.2113442816627	3.70517219418504	0.000211247172377838	0.00562521041874701
ASV203	2013	Rhizosphere	Block 3	NA	Bacteria	Actinobacteria	Thermoleophilia	Gaiellales	Gaiellaceae	Gaiella	NA	0.000770257619413095	470.318783749754	0.462655284497897	0.152575158772473	3.03231068687812	0.00242689273758777	0.0308035957587988
ASV208	2013	Rhizosphere	Block 3	NA	Bacteria	Actinobacteria	Actinobacteria	Streptosporangiales	Streptosporangiaceae	Streptosporangium	NA	0.000983706756787046	496.718733228173	1.09061558857543	0.291154011375411	3.74583741238311	0.000179793012867159	0.00511705918619874
ASV211	2013	Rhizosphere	Block 3	NA	Bacteria	Proteobacteria	Alphaproteobacteria	Rhizobiales	Xanthobacteraceae	Pseudorhodoplanes	NA	0.00101536385639365	629.259563437144	0.421501536431003	0.141952549787395	2.9693128940783	0.0029846651410139	0.0357940356249535
ASV216	2013	Rhizosphere	Block 3	NA	Bacteria	Acidobacteria	Subgroup_6	NA	NA	NA	NA	0.000791185199927522	515.910012080579	0.281578602135363	0.0870501521320899	3.23467099411952	0.00121782973424411	0.0192842747238073
ASV221	2013	Rhizosphere	Block 3	NA	Bacteria	Actinobacteria	Actinobacteria	Micrococcales	Micrococcaceae	Kocuria	NA	0.00083591256731369	482.244394325849	0.656788639081469	0.206250386319796	3.18442380060856	0.00145042491708694	0.0214570797257941
ASV229	2013	Rhizosphere	Block 3	NA	Bacteria	Chloroflexi	Gitt-GS-136	NA	NA	NA	NA	0.000668961635952633	377.548384661904	0.73091248493266	0.151934012477546	4.81072324105623	1.50385131259252e-06	0.000105495978100576
ASV236	2013	Rhizosphere	Block 3	NA	Bacteria	Bacteroidetes	Bacteroidia	Cytophagales	Microscillaceae	Ohtaekwangia	NA	0.00103758517697131	648.554492294167	0.416079199245897	0.113563334049328	3.66385156555167	0.000248450800867831	0.00635129417479385
ASV239	2013	Rhizosphere	Block 3	NA	Bacteria	NA	NA	NA	NA	NA	NA	0.00102311614239788	612.757682229911	0.517519369141405	0.152598262369089	3.39138441753474	0.000695404876121963	0.0130368431374129
ASV247	2013	Rhizosphere	Block 3	NA	Bacteria	Planctomycetes	Phycisphaerae	Tepidisphaerales	WD2101_soil_group	NA	NA	0.000801712652960886	484.525590383241	0.499153382901661	0.0969389117484958	5.14915397644132	2.61664014137027e-07	2.47405221482604e-05
ASV262	2013	Rhizosphere	Block 3	NA	Bacteria	Verrucomicrobia	Verrucomicrobiae	Pedosphaerales	Pedosphaeraceae	NA	NA	0.00209817614417245	1077.48365232603	1.06920125014769	0.342529856135077	3.12148337144092	0.00179942409868039	0.024999483767458
ASV264	2013	Rhizosphere	Block 3	NA	Bacteria	Proteobacteria	Alphaproteobacteria	Rhizobiales	Rhizobiaceae	Oricola	NA	0.0017388340906899	928.55376746835	0.986881894153801	0.303311639750182	3.253689489024	0.00113916722488671	0.0185334837285808
ASV268	2013	Rhizosphere	Block 3	NA	Bacteria	NA	NA	NA	NA	NA	NA	0.000546969577923918	306.195557410932	0.743678904174795	0.186627332139766	3.98483381639862	6.75273673074095e-05	0.00236740593510332
ASV271	2013	Rhizosphere	Block 3	NA	Bacteria	Acidobacteria	Blastocatellia_(Subgroup_4)	Pyrinomonadales	Pyrinomonadaceae	RB41	NA	0.000892521048992397	521.401627157929	0.609110398501637	0.141401198755317	4.30767492682754	1.64979610387042e-05	0.00076335246678373
ASV282	2013	Rhizosphere	Block 3	NA	Bacteria	Proteobacteria	Gammaproteobacteria	Gammaproteobacteria_Incertae_Sedis	Unknown_Family	Acidibacter	NA	0.00116191539330662	714.986649926914	0.442976961327746	0.141446853981951	3.13175548877368	0.00173764524406099	0.0245376570828007
ASV291	2013	Rhizosphere	Block 3	NA	Bacteria	Actinobacteria	Thermoleophilia	Solirubrobacterales	67-14	NA	NA	0.000530326721104602	303.743746321712	0.656181993954973	0.161234464083657	4.06973780502977	4.70660765047878e-05	0.00168713781932547
ASV292	2013	Rhizosphere	Block 3	NA	Bacteria	Actinobacteria	Actinobacteria	Corynebacteriales	Mycobacteriaceae	Mycobacterium	NA	0.000592061997443352	341.796442834427	0.640566106786303	0.117209996371954	5.46511497836353	4.62606852008565e-08	5.93607376602265e-06
ASV297	2013	Rhizosphere	Block 3	NA	Bacteria	Acidobacteria	Blastocatellia_(Subgroup_4)	Pyrinomonadales	Pyrinomonadaceae	RB41	NA	0.000662449417393775	395.93517415321	0.553875274759111	0.162882021270583	3.40046906612856	0.00067270346815292	0.0129079924300872
ASV314	2013	Rhizosphere	Block 3	NA	Bacteria	Proteobacteria	Deltaproteobacteria	Myxococcales	Haliangiaceae	Haliangium	NA	0.000869957190224048	512.157788619081	0.57858427758166	0.174422918943786	3.31713447455911	0.000909458317256429	0.0161231142983178
ASV316	2013	Rhizosphere	Block 3	NA	Bacteria	Bacteroidetes	Bacteroidia	Cytophagales	Microscillaceae	NA	NA	0.00115575763775261	662.355876990969	0.682339203817374	0.238109142286488	2.86565730851441	0.0041614445947279	0.0461722185986477
ASV318	2013	Rhizosphere	Block 3	NA	Bacteria	Planctomycetes	Phycisphaerae	Tepidisphaerales	WD2101_soil_group	NA	NA	0.000513300325492447	333.341527679787	0.291412504046046	0.0986528682976706	2.95391820911635	0.00313767152456036	0.0370836395402749
ASV320	2013	Rhizosphere	Block 3	NA	Bacteria	Verrucomicrobia	Verrucomicrobiae	Opitutales	Opitutaceae	Opitutus	NA	0.00131594468545788	723.87490262038	0.800656939754846	0.181352168484316	4.41492895533857	1.01043168791822e-05	0.000515004400935818
ASV339	2013	Rhizosphere	Block 3	NA	Bacteria	Chloroflexi	Chloroflexia	Thermomicrobiales	NA	NA	NA	0.000513697075155764	294.715922144968	0.668794321496629	0.236302722030268	2.83024383193928	0.0046512541558653	0.0495829773086033
ASV341	2013	Rhizosphere	Block 3	NA	Bacteria	Proteobacteria	Alphaproteobacteria	Sphingomonadales	Sphingomonadaceae	Altererythrobacter	NA	0.000908543560542548	539.732257248925	0.573478734331776	0.188108463101177	3.0486599320272	0.00229864523436505	0.0296370780810229
ASV344	2013	Rhizosphere	Block 3	NA	Bacteria	Acidobacteria	Subgroup_6	NA	NA	NA	NA	0.000599929499753771	370.850098736556	0.444089114711072	0.124279074380019	3.57332171104802	0.000352481266836925	0.00821281351730035
ASV346	2013	Rhizosphere	Block 3	NA	Bacteria	Acidobacteria	Thermoanaerobaculia	Thermoanaerobaculales	Thermoanaerobaculaceae	Subgroup_10	NA	0.00123122615056288	660.490577026208	0.894582198779851	0.23691276420221	3.77599831647865	0.000159368066772013	0.0046209656338694
ASV347	2013	Rhizosphere	Block 3	NA	Bacteria	Proteobacteria	Gammaproteobacteria	Betaproteobacteriales	NA	NA	NA	0.00140696364877144	771.897512630176	0.819529541444421	0.229207662339014	3.57548928810364	0.000349573489831606	0.00817425608480787
ASV348	2013	Rhizosphere	Block 3	NA	Bacteria	Actinobacteria	Actinobacteria	NA	NA	NA	NA	0.000677264969391939	380.998875519874	0.762666884674044	0.254656118054899	2.99488930601552	0.00274544455634003	0.0338182559166533
ASV350	2013	Rhizosphere	Block 3	NA	Bacteria	Actinobacteria	Acidimicrobiia	NA	NA	NA	NA	0.000498051011114973	308.805355128953	0.420890442909315	0.119714159602361	3.51579499290085	0.000438439388380945	0.00933372034433267
ASV355	2013	Rhizosphere	Block 3	NA	Bacteria	Bacteroidetes	Bacteroidia	Chitinophagales	Saprospiraceae	NA	NA	0.000760902728190857	395.3877119543	0.985619238022968	0.25752397799686	3.82729113494429	0.000129561240518584	0.00394980155674411
ASV367	2013	Rhizosphere	Block 3	NA	Bacteria	Gemmatimonadetes	NA	NA	NA	NA	NA	0.000615459724550034	363.666390579228	0.568866662420096	0.120560142873383	4.71853009512057	2.37554829794172e-06	0.000151941932311488
ASV375	2013	Rhizosphere	Block 3	NA	Bacteria	Actinobacteria	Acidimicrobiia	Microtrichales	Microtrichaceae	Sva0996_marine_group	NA	0.00044097276366921	260.796429258637	0.554289732429355	0.140632137638203	3.94141582242991	8.10020622731482e-05	0.00275238257432301
ASV376	2013	Rhizosphere	Block 3	NA	Bacteria	Chloroflexi	KD4-96	NA	NA	NA	NA	0.000491794110812332	290.746485328195	0.589150105631673	0.143792167563512	4.09723363667531	4.18116848621238e-05	0.0015325384240475
ASV392	2013	Rhizosphere	Block 3	NA	Bacteria	NA	NA	NA	NA	NA	NA	0.000608384993831989	307.922817423281	1.12681862800777	0.225107719354934	5.00568630536869	5.56633447272218e-07	4.22264722093482e-05
ASV395	2013	Rhizosphere	Block 3	NA	Bacteria	Acidobacteria	Acidobacteriia	Solibacterales	Solibacteraceae_(Subgroup_3)	NA	NA	0.000528508161570014	341.827367773445	0.309674059618216	0.0995221328142623	3.11160995912497	0.00186070163233593	0.0255025576667219
ASV398	2013	Rhizosphere	Block 3	NA	Bacteria	Actinobacteria	Thermoleophilia	Solirubrobacterales	67-14	NA	NA	0.000384621204834797	229.277814190969	0.557068616290463	0.142764739666257	3.90200421751708	9.53994950305388e-05	0.00309644928148873
ASV399	2013	Rhizosphere	Block 3	NA	Bacteria	Actinobacteria	Actinobacteria	Streptomycetales	Streptomycetaceae	Streptomyces	NA	0.000644031514434145	346.284974748791	0.887447486727434	0.252244131720967	3.51820865235878	0.000434470604109183	0.00933372034433267
ASV400	2013	Rhizosphere	Block 3	NA	Bacteria	Bacteroidetes	Bacteroidia	Chitinophagales	Chitinophagaceae	Flavisolibacter	NA	0.000893160207814813	535.916239728843	0.549651885368506	0.185005457199436	2.97100363248194	0.00296828269883864	0.0356631239912032
ASV405	2013	Rhizosphere	Block 3	NA	Bacteria	Acidobacteria	Acidobacteriia	Solibacterales	Solibacteraceae_(Subgroup_3)	Bryobacter	NA	0.00092660815373943	509.457291508929	0.821067376171904	0.225745266534731	3.63714105183943	0.000275680980850116	0.00685012827460817
ASV409	2013	Rhizosphere	Block 3	NA	Bacteria	Actinobacteria	Thermoleophilia	Solirubrobacterales	Solirubrobacteraceae	NA	NA	0.000367443770976005	219.726835352831	0.535125490893579	0.179132458322091	2.98731729529101	0.00281437459672279	0.0345131200545478
ASV417	2013	Rhizosphere	Block 3	NA	Bacteria	NA	NA	NA	NA	NA	NA	0.00121921742873129	538.894264201389	1.6660658616504	0.387524205112194	4.29925625205281	1.71372236409435e-05	0.000787346810095181
ASV418	2013	Rhizosphere	Block 3	NA	Bacteria	Proteobacteria	Alphaproteobacteria	Tistrellales	Geminicoccaceae	Candidatus_Alysiosphaera	NA	0.00049937205909931	306.372259179195	0.476486992332519	0.126187878996288	3.77601237236529	0.000159359078711999	0.0046209656338694
ASV419	2013	Rhizosphere	Block 3	NA	Bacteria	Actinobacteria	Actinobacteria	Streptosporangiales	Streptosporangiaceae	Streptosporangium	NA	0.000878623103693961	247.702301746991	0.60851219326628	0.19681707372905	3.09176527085244	0.0019897011568695	0.0266000212037226
ASV420	2013	Rhizosphere	Block 3	NA	Bacteria	Acidobacteria	Subgroup_6	NA	NA	NA	NA	0.00039005115639995	237.559687523659	0.485727238941725	0.106807768629755	4.54767705732605	5.42412822948603e-06	0.000307713152775364
ASV423	2013	Rhizosphere	Block 3	NA	Bacteria	Bacteroidetes	Bacteroidia	Chitinophagales	Chitinophagaceae	Parasediminibacterium	NA	0.00075770113571935	414.587800417978	0.78132397136977	0.250567230481736	3.11822088573838	0.00181946386344198	0.0251582638452394
ASV430	2013	Rhizosphere	Block 3	NA	Bacteria	Actinobacteria	Thermoleophilia	Gaiellales	Gaiellaceae	Gaiella	NA	0.000398599570035986	233.687428535943	0.589760762879101	0.144510925508265	4.08108079582794	4.48267679820856e-05	0.00163379795706775
ASV441	2013	Rhizosphere	Block 3	NA	Bacteria	Actinobacteria	Actinobacteria	Propionibacteriales	Nocardioidaceae	Nocardioides	NA	0.000769843813051039	427.295780881368	0.777942295046323	0.235253201942633	3.30682978434455	0.000943582092866364	0.0164348125038702
ASV482	2013	Rhizosphere	Block 3	NA	Bacteria	Actinobacteria	Acidimicrobiia	Microtrichales	Microtrichaceae	IMCC26207	NA	0.000360894592474918	221.583068526383	0.460701061439902	0.13630894313257	3.37983004528057	0.000725306652113202	0.0134428994272345
ASV483	2013	Rhizosphere	Block 3	NA	Bacteria	Proteobacteria	Gammaproteobacteria	Betaproteobacteriales	Burkholderiaceae	NA	NA	0.000485306413703452	288.531221281996	0.57403320378211	0.176468471312624	3.25289384280537	0.00114236165980079	0.0185392225585581
ASV500	2013	Rhizosphere	Block 3	NA	Bacteria	Planctomycetes	Phycisphaerae	Tepidisphaerales	WD2101_soil_group	NA	NA	0.000391002748694	237.204291698632	0.497781450612354	0.108489431979587	4.5882943760459	4.46882182011129e-06	0.000260308871021483
ASV511	2013	Rhizosphere	Block 3	NA	Bacteria	Proteobacteria	Alphaproteobacteria	Rhizobiales	Devosiaceae	Devosia	psychrophila	0.000787889098013616	433.7895476725	0.827120560389226	0.250130595668843	3.3067548501115	0.000943834523640741	0.0164348125038702
ASV516	2013	Rhizosphere	Block 3	NA	Bacteria	Acidobacteria	Blastocatellia_(Subgroup_4)	Blastocatellales	Blastocatellaceae	Stenotrophobacter	namibiensis	0.000718806900809347	437.550218038607	0.485801783351634	0.166385848988562	2.91973017119401	0.00350334575987305	0.0405843580245005
ASV530	2013	Rhizosphere	Block 3	NA	Bacteria	Actinobacteria	Actinobacteria	Micrococcales	NA	NA	NA	0.000350000237385828	200.133791197119	0.707320489519802	0.219275054500881	3.22572255713182	0.00125655098934571	0.0196118149628981
ASV531	2013	Rhizosphere	Block 3	NA	Bacteria	Actinobacteria	Actinobacteria	Propionibacteriales	NA	NA	NA	0.000382501101343526	212.634221289714	0.759286815312773	0.163791432474967	4.63569311190205	3.55743428751176e-06	0.000218950012186101
ASV534	2013	Rhizosphere	Block 3	NA	Bacteria	Actinobacteria	Actinobacteria	Corynebacteriales	Mycobacteriaceae	Mycobacterium	NA	0.00037340327039548	216.201024603629	0.651083745799723	0.15878300850971	4.1004623347964	4.1232554466383e-05	0.00153026939781613
ASV535	2013	Rhizosphere	Block 3	NA	Bacteria	Proteobacteria	Gammaproteobacteria	Betaproteobacteriales	Burkholderiaceae	Schlegelella	NA	0.000579114116314222	343.188992122515	0.578305226235501	0.202372891518522	2.85762199618802	0.00426828523549247	0.046879280936621
ASV536	2013	Rhizosphere	Block 3	NA	Bacteria	Proteobacteria	Gammaproteobacteria	Steroidobacterales	Steroidobacteraceae	NA	NA	0.000396517204440507	231.326037546475	0.60474372560706	0.112137353143906	5.39288389329997	6.93357575290683e-08	7.79907727792486e-06
ASV541	2013	Rhizosphere	Block 3	NA	Bacteria	Actinobacteria	Actinobacteria	Streptosporangiales	Streptosporangiaceae	Acrocarpospora	NA	0.000319918608084842	196.45570464548	0.464158374881989	0.156631580790457	2.96337668648665	0.00304283952656905	0.036291563201712
ASV553	2013	Rhizosphere	Block 3	NA	Bacteria	Actinobacteria	Acidimicrobiia	NA	NA	NA	NA	0.000412240893939414	240.16234010982	0.623329766088228	0.121257214167672	5.14055819578948	2.73923463338262e-07	2.5529666783126e-05
ASV559	2013	Rhizosphere	Block 3	NA	Bacteria	Gemmatimonadetes	Gemmatimonadetes	Gemmatimonadales	Gemmatimonadaceae	Gemmatimonas	NA	0.000330998976553538	200.040176528869	0.489554610546161	0.127740536524479	3.83241392173383	0.000126892004588966	0.003904921877068
ASV571	2013	Rhizosphere	Block 3	NA	Bacteria	Actinobacteria	Acidimicrobiia	Microtrichales	Ilumatobacteraceae	Ilumatobacter	NA	0.00054344236489233	283.168358486733	0.994382468742365	0.222652009171667	4.46608351948751	7.96645201259186e-06	0.000419138168791526
ASV582	2013	Rhizosphere	Block 3	NA	Bacteria	NA	NA	NA	NA	NA	NA	0.000544312291323011	305.470798289936	0.72483712336502	0.175850419257318	4.12189590690927	3.75766998489331e-05	0.00142529296403744
ASV593	2013	Rhizosphere	Block 3	NA	Bacteria	Proteobacteria	Gammaproteobacteria	Steroidobacterales	Steroidobacteraceae	Steroidobacter	flavus	0.000452093049976222	274.839120812638	0.509129838690567	0.178451718022611	2.85303971478749	0.00433032093598103	0.0473216311328983
ASV594	2013	Rhizosphere	Block 3	NA	Bacteria	Proteobacteria	Gammaproteobacteria	Gammaproteobacteria_Incertae_Sedis	Unknown_Family	Acidibacter	NA	0.000550240863353386	328.578274459572	0.532577931819584	0.123201781908567	4.32281030005583	1.54054188001619e-05	0.000733612790162453
ASV599	2013	Rhizosphere	Block 3	NA	Bacteria	Bacteroidetes	Bacteroidia	Cytophagales	Microscillaceae	Chryseolinea	serpens	0.000708752893909637	402.362642827938	0.713681273352662	0.214904834606829	3.32091771996824	0.000897219838343887	0.015993066189496
ASV600	2013	Rhizosphere	Block 3	NA	Bacteria	Chloroflexi	KD4-96	NA	NA	NA	NA	0.000282174626729713	165.208738363549	0.621124621091217	0.198285897676242	3.13246997577902	0.00173342155656363	0.0245311111388745
ASV603	2013	Rhizosphere	Block 3	NA	Bacteria	Actinobacteria	Actinobacteria	Propionibacteriales	Nocardioidaceae	Nocardioides	NA	0.00067447962517795	334.731418702829	1.27308335908351	0.341237274819148	3.73078632678163	0.000190883067156581	0.00531577373456486
ASV609	2013	Rhizosphere	Block 3	NA	Bacteria	Verrucomicrobia	Verrucomicrobiae	Pedosphaerales	Pedosphaeraceae	NA	NA	0.000436867780709463	266.623600244764	0.465858697539415	0.136239248143083	3.41941623936558	0.000627556497050324	0.0122580197208273
ASV614	2013	Rhizosphere	Block 3	NA	Bacteria	Actinobacteria	Rubrobacteria	Rubrobacterales	Rubrobacteriaceae	Rubrobacter	NA	0.000319864888489733	192.460840639963	0.546323928878313	0.174882330219547	3.12395156327377	0.00178439828268197	0.0249409797254621
ASV624	2013	Rhizosphere	Block 3	NA	Bacteria	Proteobacteria	Gammaproteobacteria	CCD24	NA	NA	NA	0.0003979216808346	251.44252419885	0.386889313650063	0.13015502609238	2.9725268801795	0.00295359346236795	0.0355521102370636
ASV631	2013	Rhizosphere	Block 3	NA	Bacteria	Proteobacteria	Alphaproteobacteria	Rhizobiales	Devosiaceae	Devosia	NA	0.000584559603860802	322.501123815603	0.830545922873608	0.236329962111303	3.51434881744893	0.000440833523674282	0.00933765554691889
ASV639	2013	Rhizosphere	Block 3	NA	Bacteria	Proteobacteria	Alphaproteobacteria	Rhizobiales	Xanthobacteraceae	NA	NA	0.000471785769259657	258.850433560731	0.782968542178096	0.128046677947204	6.11471187484401	9.67315732468435e-10	1.80307652532116e-07
ASV649	2013	Rhizosphere	Block 3	NA	Bacteria	Chloroflexi	Chloroflexia	NA	NA	NA	NA	0.000265980032761057	157.285997758391	0.589102027901846	0.143016963546683	4.11910596682157	3.80345218771106e-05	0.00143431919494954
ASV657	2013	Rhizosphere	Block 3	NA	Bacteria	Verrucomicrobia	Verrucomicrobiae	Verrucomicrobiales	Verrucomicrobiaceae	Roseimicrobium	NA	0.000395072781105177	222.256569048902	0.738138459971519	0.127047483275713	5.8099416134804	6.24946337381178e-09	9.48174396529024e-07
ASV658	2013	Rhizosphere	Block 3	NA	Bacteria	Actinobacteria	Acidimicrobiia	Microtrichales	NA	NA	NA	0.000397708422119986	231.68751005132	0.625085994068511	0.203353477309778	3.07388888716315	0.00211288110107482	0.0279603170454607
ASV665	2013	Rhizosphere	Block 3	NA	Bacteria	Proteobacteria	Gammaproteobacteria	Betaproteobacteriales	Nitrosomonadaceae	MND1	NA	0.000259836185143119	158.601768454591	0.466015847559062	0.11127912301747	4.18781021023952	2.81658894559646e-05	0.00116300166335894
ASV668	2013	Rhizosphere	Block 3	NA	Bacteria	Actinobacteria	Actinobacteria	Micromonosporales	Micromonosporaceae	Allocatelliglobosispora	scoriae	0.000296126581044391	182.085520325346	0.465836214106209	0.147567122566844	3.15677507295162	0.00159524346468572	0.0230105510356969
ASV673	2013	Rhizosphere	Block 3	NA	Bacteria	Actinobacteria	Thermoleophilia	Gaiellales	Gaiellaceae	Gaiella	NA	0.00024935665789571	146.721129450269	0.583525301408061	0.160675860515717	3.63169239943781	0.000281568618700979	0.00693190063549127
ASV676	2013	Rhizosphere	Block 3	NA	Bacteria	Acidobacteria	Subgroup_6	NA	NA	NA	NA	0.000367469095456833	207.681379417958	0.732956352116766	0.197641380687653	3.70851665560418	0.000208476949608922	0.00557419516085495
ASV682	2013	Rhizosphere	Block 3	NA	Bacteria	Chloroflexi	Chloroflexia	Thermomicrobiales	NA	NA	NA	0.00027615846565019	149.712381505906	0.876033830861528	0.238219135744725	3.67742846569758	0.000235597116455282	0.00609934757045341
ASV684	2013	Rhizosphere	Block 3	NA	Bacteria	Actinobacteria	Acidimicrobiia	Microtrichales	Ilumatobacteraceae	NA	NA	0.00025553246651983	152.067026539166	0.566395006773541	0.182827281200938	3.09797861157842	0.00194845490400266	0.0263082983318005
ASV687	2013	Rhizosphere	Block 3	NA	Bacteria	Acidobacteria	Subgroup_6	NA	NA	NA	NA	0.000292238391317756	182.60075640708	0.414530920778866	0.127506824828314	3.2510488857128	0.00114980085319764	0.0185675761541124
ASV695	2013	Rhizosphere	Block 3	NA	Bacteria	Gemmatimonadetes	Gemmatimonadetes	Gemmatimonadales	Gemmatimonadaceae	NA	NA	0.00027729298252309	170.537971119384	0.451854725989425	0.116123985913679	3.89114033964793	9.97742006970325e-05	0.00319081806542863
ASV696	2013	Rhizosphere	Block 3	NA	Bacteria	Acidobacteria	Thermoanaerobaculia	Thermoanaerobaculales	Thermoanaerobaculaceae	Subgroup_10	NA	0.000624152253327219	303.265697624381	1.24719189144724	0.392855631749757	3.17468248041226	0.00150000541204843	0.0220903731562166
ASV698	2013	Rhizosphere	Block 3	NA	Bacteria	Actinobacteria	Thermoleophilia	Solirubrobacterales	67-14	NA	NA	0.000188132911147968	111.739051033154	0.561357837578827	0.190316353136832	2.94960379560882	0.00318181675086226	0.037537382427894
ASV701	2013	Rhizosphere	Block 3	NA	Bacteria	Proteobacteria	Deltaproteobacteria	Myxococcales	BIrii41	NA	NA	0.000902152440967574	478.591994577279	0.969161708318234	0.299036938115583	3.24094312370078	0.00119134951160869	0.0189569858871587
ASV704	2013	Rhizosphere	Block 3	NA	Bacteria	Proteobacteria	Alphaproteobacteria	Rhizobiales	NA	NA	NA	0.000459296948588118	265.120060328326	0.687153169776498	0.180257336158204	3.81206770510253	0.000137809113882241	0.00416234564336916
ASV715	2013	Rhizosphere	Block 3	NA	Bacteria	Proteobacteria	NA	NA	NA	NA	NA	0.000843907310662275	434.993665708031	1.04784029073994	0.24649312886228	4.25099188596606	2.1282587919896e-05	0.000931863111338264
ASV719	2013	Rhizosphere	Block 3	NA	Bacteria	Planctomycetes	Phycisphaerae	Tepidisphaerales	WD2101_soil_group	NA	NA	0.00025460861547687	158.248917084448	0.412234771308672	0.11054325463773	3.72917165013494	0.000192110258895271	0.00531577373456486
ASV722	2013	Rhizosphere	Block 3	NA	Bacteria	Acidobacteria	Acidobacteriia	Solibacterales	Solibacteraceae_(Subgroup_3)	Bryobacter	NA	0.00036062076716977	203.594737165398	0.716901907593324	0.131907006982979	5.43490390685484	5.48259706986903e-08	6.62378949700473e-06
ASV732	2013	Rhizosphere	Block 3	NA	Bacteria	Acidobacteria	Thermoanaerobaculia	Thermoanaerobaculales	Thermoanaerobaculaceae	Subgroup_10	NA	0.000229589097671832	139.695813976157	0.469880430774	0.131651900193064	3.5691124099609	0.000358192720528556	0.00831618971077687
ASV736	2013	Rhizosphere	Block 3	NA	Bacteria	Proteobacteria	Deltaproteobacteria	Myxococcales	Archangiaceae	Archangium	NA	0.000247146787211704	145.047939536593	0.592936385632304	0.18981257024412	3.12379936096814	0.00178532151008443	0.0249409797254621
ASV740	2013	Rhizosphere	Block 3	NA	Bacteria	Proteobacteria	Alphaproteobacteria	Rhizobiales	Devosiaceae	Devosia	NA	0.000448715225183464	244.074145722721	0.880814730453489	0.174099368123938	5.05926437266823	4.20877001460752e-07	3.47569817408854e-05
ASV758	2013	Rhizosphere	Block 3	NA	Bacteria	Acidobacteria	Thermoanaerobaculia	Thermoanaerobaculales	Thermoanaerobaculaceae	Subgroup_10	NA	0.00047122100435183	282.17412512842	0.558204053940799	0.194308243321291	2.87277597902937	0.00406882524266086	0.0457420847357036
ASV769	2013	Rhizosphere	Block 3	NA	Bacteria	Chloroflexi	KD4-96	NA	NA	NA	NA	0.000214485472145254	124.56917146602	0.650784508271868	0.174758243455741	3.72391307787827	0.000196158487221669	0.005399738272718
ASV784	2013	Rhizosphere	Block 3	NA	Bacteria	NA	NA	NA	NA	NA	NA	0.000212309081106195	128.744833057521	0.517082623208512	0.140056264721261	3.69196354220644	0.000222529369720327	0.00587153494606577
ASV788	2013	Rhizosphere	Block 3	NA	Bacteria	Planctomycetes	Phycisphaerae	Tepidisphaerales	WD2101_soil_group	NA	NA	0.000217955442459602	138.806034242171	0.366257374132306	0.121620188888794	3.0114849966826	0.00259973249689457	0.0324517842021851
ASV790	2013	Rhizosphere	Block 3	NA	Bacteria	Firmicutes	Clostridia	Clostridiales	Peptostreptococcaceae	Sporacetigenium	NA	0.000274865266953539	163.712310183108	0.577638819598948	0.180798278881182	3.1949353897255	0.00139862147605996	0.0210244389627077
ASV806	2013	Rhizosphere	Block 3	NA	Bacteria	Proteobacteria	Alphaproteobacteria	Rhizobiales	NA	NA	NA	0.000244099334263552	147.427491211125	0.512132591698631	0.157788692716912	3.24568625850425	0.00117167889411266	0.0188004962390532
ASV809	2013	Rhizosphere	Block 3	NA	Bacteria	Acidobacteria	Blastocatellia_(Subgroup_4)	Blastocatellales	Blastocatellaceae	NA	NA	0.000393026375792762	228.338747497563	0.630136600667472	0.190522945260167	3.30740530914529	0.000941645407627391	0.0164348125038702
ASV814	2013	Rhizosphere	Block 3	NA	Bacteria	Proteobacteria	Gammaproteobacteria	Betaproteobacteriales	Nitrosomonadaceae	Ellin6067	NA	0.0003802869776024	218.776531522278	0.661727006786734	0.18030127985769	3.67011818944951	0.000242438346757804	0.0062516512816123
ASV825	2013	Rhizosphere	Block 3	NA	Bacteria	Gemmatimonadetes	Gemmatimonadetes	Gemmatimonadales	Gemmatimonadaceae	NA	NA	0.000265068939293104	158.602508190643	0.529537176772933	0.125573243219866	4.21695867045313	2.47619336922127e-05	0.00106984672455626
ASV847	2013	Rhizosphere	Block 3	NA	Bacteria	Acidobacteria	Subgroup_6	NA	NA	NA	NA	0.000253236816611929	142.585360487872	0.715901195980086	0.10936041134302	6.54625551594342	5.89976059326707e-11	1.24161413259595e-08
ASV849	2013	Rhizosphere	Block 3	NA	Bacteria	NA	NA	NA	NA	NA	NA	0.000176840619244006	105.658779717199	0.513997865195917	0.148669544137813	3.45731782643695	0.000545580979909757	0.011088381037169
ASV852	2013	Rhizosphere	Block 3	NA	Bacteria	Actinobacteria	Thermoleophilia	Solirubrobacterales	NA	NA	NA	0.000244401696384592	126.596388891307	0.987893754084675	0.247862979879056	3.98564462739338	6.7297170763903e-05	0.00236740593510332
ASV854	2013	Rhizosphere	Block 3	NA	Bacteria	Chloroflexi	NA	NA	NA	NA	NA	0.000217612813282933	131.652022755563	0.51610972332738	0.16085457141623	3.20854868334382	0.00133406721592118	0.0203259788473134
ASV855	2013	Rhizosphere	Block 3	NA	Bacteria	Verrucomicrobia	Verrucomicrobiae	Chthoniobacterales	Chthoniobacteraceae	Chthoniobacter	NA	0.000333863433996647	197.75975638914	0.589609416122686	0.183014423657687	3.2216554539193	0.00127452300751333	0.0197505655606104
ASV868	2013	Rhizosphere	Block 3	NA	Bacteria	Bacteroidetes	Bacteroidia	Sphingobacteriales	Sphingobacteriaceae	NA	NA	0.00038309556294237	200.461176197476	0.951864144952807	0.278794439445212	3.41421495653562	0.000639660870591818	0.0124200819039911
ASV875	2013	Rhizosphere	Block 3	NA	Bacteria	Proteobacteria	Gammaproteobacteria	NA	NA	NA	NA	0.000621527201477212	337.813031002435	0.876260248552517	0.244269900526631	3.5872624775437	0.000334167899016902	0.00787043817034754
ASV877	2013	Rhizosphere	Block 3	NA	Bacteria	Chloroflexi	Chloroflexia	Thermomicrobiales	JG30-KF-CM45	NA	NA	0.000262227498985965	139.45322282745	0.915895647933305	0.23785596526283	3.85063139754029	0.00011781370119264	0.00367759132335304
ASV880	2013	Rhizosphere	Block 3	NA	Bacteria	NA	NA	NA	NA	NA	NA	0.00025194242847411	159.026109035924	0.372768959072014	0.111062450239844	3.35639055564688	0.000789669682169242	0.0144308263486614
ASV881	2013	Rhizosphere	Block 3	NA	Bacteria	Verrucomicrobia	Verrucomicrobiae	NA	NA	NA	NA	0.000263420546805534	161.968900553858	0.425939098829075	0.146224643190547	2.91290913443384	0.00358078780056798	0.0412011633349303
ASV884	2013	Rhizosphere	Block 3	NA	Bacteria	Actinobacteria	Thermoleophilia	Solirubrobacterales	67-14	NA	NA	0.000175812564778779	98.9268545574503	0.728786929722623	0.197599949020165	3.68819391571933	0.000225851501918109	0.0059174907570833
ASV885	2013	Rhizosphere	Block 3	NA	Bacteria	Actinobacteria	Actinobacteria	Micromonosporales	Micromonosporaceae	Micromonospora	NA	0.000189187165879939	111.462262987677	0.574230053529016	0.153266038431858	3.74662292706365	0.000179231191938911	0.00511705918619874
ASV887	2013	Rhizosphere	Block 3	NA	Bacteria	Acidobacteria	Holophagae	Subgroup_7	NA	NA	NA	0.000210368955362322	130.65645778982	0.437925395226554	0.138745757975899	3.15631556319455	0.00159775898515798	0.0230105510356969
ASV896	2013	Rhizosphere	Block 3	NA	Bacteria	Actinobacteria	Acidimicrobiia	NA	NA	NA	NA	0.000467164608385435	259.186776512713	0.7996503436395	0.267676103261902	2.98738039703567	0.00281379369256553	0.0345131200545478
ASV903	2013	Rhizosphere	Block 3	NA	Bacteria	Proteobacteria	Alphaproteobacteria	Sphingomonadales	Sphingomonadaceae	NA	NA	0.000303239900182902	173.427731073366	0.673615865342262	0.171774756446947	3.92150674101121	8.79969862491656e-05	0.00294406327327978
ASV909	2013	Rhizosphere	Block 3	NA	Bacteria	Chloroflexi	Chloroflexia	Thermomicrobiales	JG30-KF-CM45	NA	NA	0.000349441880871158	169.9162697286	1.30802737237311	0.315839024577655	4.14143684151198	3.45136914809791e-05	0.00134028168584469
ASV912	2013	Rhizosphere	Block 3	NA	Bacteria	Proteobacteria	Gammaproteobacteria	Gammaproteobacteria_Incertae_Sedis	Unknown_Family	Acidibacter	NA	0.00028066802644217	148.407769699129	0.994203635120797	0.327332492130079	3.0372897864527	0.00238715842007793	0.0304580697769982
ASV918	2013	Rhizosphere	Block 3	NA	Bacteria	Actinobacteria	Actinobacteria	NA	NA	NA	NA	0.000215150108937766	123.174167463477	0.708677884040393	0.21558149063204	3.28728538782572	0.00101158260779286	0.0170973184798979
ASV922	2013	Rhizosphere	Block 3	NA	Bacteria	Proteobacteria	Alphaproteobacteria	Rhizobiales	Xanthobacteraceae	NA	NA	0.000355848423392393	187.758858696593	0.935896466916911	0.177128774699929	5.28370654910473	1.26595980973738e-07	1.3109717140836e-05
ASV926	2013	Rhizosphere	Block 3	NA	Bacteria	Proteobacteria	Alphaproteobacteria	Rhizobiales	Rhizobiaceae	Phyllobacterium	NA	0.000647274345121983	319.417580440917	1.37424054538606	0.448401913449226	3.06475174205891	0.00217850747172128	0.028654400696592
ASV929	2013	Rhizosphere	Block 3	NA	Bacteria	Actinobacteria	Thermoleophilia	Solirubrobacterales	Solirubrobacteraceae	NA	NA	0.000178704260096306	107.254005340737	0.552325178020177	0.180545950468731	3.05919449639407	0.0022193301437523	0.0289720779373091
ASV931	2013	Rhizosphere	Block 3	NA	Bacteria	NA	NA	NA	NA	NA	NA	0.000543418277713679	200.797402539708	2.53531094647047	0.565257246443098	4.48523386904636	7.28340028499213e-06	0.000395299044820199
ASV938	2013	Rhizosphere	Block 3	NA	Bacteria	Actinobacteria	Actinobacteria	Propionibacteriales	Nocardioidaceae	Nocardioides	NA	0.000299879424872136	160.497551266049	0.996114434885155	0.312245041825912	3.19016894250806	0.00142189646087191	0.0212275801160831
ASV943	2013	Rhizosphere	Block 3	NA	Bacteria	Gemmatimonadetes	Gemmatimonadetes	Gemmatimonadales	Gemmatimonadaceae	NA	NA	0.000255496610652902	136.283769981369	0.910601466389426	0.159616774185432	5.7049233768598	1.16395436565239e-08	1.65079093076439e-06
ASV946	2013	Rhizosphere	Block 3	NA	Bacteria	Actinobacteria	Actinobacteria	Micromonosporales	Micromonosporaceae	Actinoplanes	NA	0.000346014722834557	186.121660676614	0.889680315782867	0.291387774129096	3.05325203997304	0.00226375719083531	0.0293030791924793
ASV959	2013	Rhizosphere	Block 3	NA	Bacteria	Proteobacteria	Alphaproteobacteria	Rhizobiales	Hyphomicrobiaceae	Pedomicrobium	NA	0.000318676717853558	168.313545435437	0.951375826333377	0.226050418678985	4.20868862748903	2.56857055068028e-05	0.00109525191324432
ASV964	2013	Rhizosphere	Block 3	NA	Bacteria	Actinobacteria	Acidimicrobiia	NA	NA	NA	NA	0.00015459876575287	90.6872148145074	0.63756566830855	0.192908543481289	3.30501519944548	0.000949712494475638	0.0164348125038702
ASV970	2013	Rhizosphere	Block 3	NA	Bacteria	Proteobacteria	Gammaproteobacteria	Betaproteobacteriales	Burkholderiaceae	NA	NA	0.000190901085201743	111.272413941363	0.622149610905712	0.165454593780604	3.76024380278431	0.00016974784143084	0.00490015450218938
ASV971	2013	Rhizosphere	Block 3	NA	Bacteria	NA	NA	NA	NA	NA	NA	0.000239531780494402	135.272192696174	0.742612392128758	0.206552092896875	3.59527895221822	0.000324044172110409	0.00768750610490293
ASV972	2013	Rhizosphere	Block 3	NA	Bacteria	Verrucomicrobia	Verrucomicrobiae	Pedosphaerales	Pedosphaeraceae	NA	NA	0.000246322402317074	150.556586942595	0.471122093851667	0.119869854480915	3.93028001820655	8.4846990341986e-05	0.00285330806696452
ASV973	2013	Rhizosphere	Block 3	NA	Bacteria	Acidobacteria	Acidobacteriia	Solibacterales	Solibacteraceae_(Subgroup_3)	Bryobacter	NA	0.000347883314213908	178.579188663332	1.06002528262913	0.192268141977177	5.51326533729625	3.5223657946339e-08	4.78748217587325e-06
ASV980	2013	Rhizosphere	Block 3	NA	Bacteria	NA	NA	NA	NA	NA	NA	0.000433905794232565	188.159736421729	1.8383371669996	0.482995456465933	3.80611689486827	0.000141165682368677	0.00424407793443894
ASV983	2013	Rhizosphere	Block 3	NA	Bacteria	Bacteroidetes	Bacteroidia	Chitinophagales	Chitinophagaceae	Segetibacter	NA	0.00039671806029481	191.331562323824	1.30674552972463	0.104988487798851	12.4465601621794	1.46003235478668e-35	9.5252510826283e-32
ASV985	2013	Rhizosphere	Block 3	NA	Bacteria	Bacteroidetes	Bacteroidia	Cytophagales	Microscillaceae	Chryseolinea	NA	0.000243552927975469	145.872658440019	0.531551862578469	0.187649356581971	2.83268683815748	0.00461585821894979	0.0494246608510261
ASV1017	2013	Rhizosphere	Block 3	NA	Bacteria	NA	NA	NA	NA	NA	NA	0.000212309567848585	116.150911859964	0.847632121835513	0.172499960744796	4.91381052016318	8.93230799215385e-07	6.47493081564575e-05
ASV1023	2013	Rhizosphere	Block 3	NA	Bacteria	Acidobacteria	Subgroup_6	Unknown_Order	Unknown_Family	Vicinamibacter	silvestris	0.000246764977311135	145.549383776385	0.608053098183699	0.196558595138596	3.09349534043501	0.00197813659374185	0.0265630987391189
ASV1033	2013	Rhizosphere	Block 3	NA	Bacteria	Proteobacteria	Deltaproteobacteria	Myxococcales	NA	NA	NA	0.000343121592013104	193.307508618854	0.771799911633791	0.249508158545977	3.09328527023525	0.00197953749898791	0.0265630987391189
ASV1041	2013	Rhizosphere	Block 3	NA	Bacteria	Proteobacteria	Deltaproteobacteria	Myxococcales	Polyangiaceae	NA	NA	0.000360372589261564	182.827292672153	1.11563171374756	0.270531671006024	4.12384882553257	3.72593488361814e-05	0.00142152041992542
ASV1048	2013	Rhizosphere	Block 3	NA	Bacteria	Planctomycetes	Planctomycetacia	Planctomycetales	Rubinisphaeraceae	SH-PL14	NA	0.00026255667105088	149.544519387229	0.689722418016641	0.220665289653684	3.125649797932	0.00177412686959696	0.0249409797254621
ASV1068	2013	Rhizosphere	Block 3	NA	Bacteria	Bacteroidetes	Bacteroidia	Cytophagales	Spirosomaceae	Dyadobacter	NA	0.00053652394007224	261.796401136328	1.30702356101428	0.448440841898125	2.91459527968508	0.00356150075109734	0.0410516446999276
ASV1071	2013	Rhizosphere	Block 3	NA	Bacteria	Chloroflexi	KD4-96	NA	NA	NA	NA	0.00015520296257726	87.396206117706	0.728998934076798	0.177925125280521	4.09722310397389	4.18135866769551e-05	0.0015325384240475
ASV1089	2013	Rhizosphere	Block 3	NA	Bacteria	NA	NA	NA	NA	NA	NA	0.000355426181698885	213.254855274862	0.516497994312282	0.168957061599845	3.05697784645158	0.00223580799518132	0.0290245277336892
ASV1105	2013	Rhizosphere	Block 3	NA	Bacteria	Actinobacteria	Thermoleophilia	Solirubrobacterales	67-14	NA	NA	0.000172634313959708	99.5138856831873	0.662541524448422	0.216749714853008	3.05671232323298	0.00223778930871332	0.0290245277336892
ASV1108	2013	Rhizosphere	Block 3	NA	Bacteria	Actinobacteria	Actinobacteria	Corynebacteriales	Nocardiaceae	Rhodococcus	NA	0.000216384421785965	118.184544256443	0.863810328046465	0.267355137253649	3.23094718478119	0.00123380735823049	0.0194288278371954
ASV1120	2013	Rhizosphere	Block 3	NA	Bacteria	Proteobacteria	Alphaproteobacteria	Rhizobiales	NA	NA	NA	0.000138803477894268	87.8370000340277	0.393144790342404	0.120386575509004	3.26568629998948	0.00109199147793663	0.0180358288659711
ASV1139	2013	Rhizosphere	Block 3	NA	Bacteria	Planctomycetes	Phycisphaerae	Tepidisphaerales	WD2101_soil_group	NA	NA	0.000150454964815416	93.0272129739932	0.453275779291306	0.152355558826927	2.97511809074336	0.00292875778559698	0.0355152709911425
ASV1152	2013	Rhizosphere	Block 3	NA	Bacteria	Gemmatimonadetes	Gemmatimonadetes	Gemmatimonadales	Gemmatimonadaceae	NA	NA	0.000184034769850754	103.289737003822	0.756260836464525	0.179801415683142	4.20608944368525	2.59827435233711e-05	0.00110072349835372
ASV1189	2013	Rhizosphere	Block 3	NA	Bacteria	Actinobacteria	Acidimicrobiia	Microtrichales	NA	NA	NA	0.000138839530702031	83.8276780787247	0.514067054831358	0.169253471460741	3.03726151313002	0.00238738235622169	0.0304580697769982
ASV1195	2013	Rhizosphere	Block 3	NA	Bacteria	Chloroflexi	KD4-96	NA	NA	NA	NA	0.000145994427085491	85.1645601357289	0.627519918899721	0.175870929268089	3.56807075229107	0.000359619407392722	0.00831970572280184
ASV1198	2013	Rhizosphere	Block 3	NA	Bacteria	Gemmatimonadetes	Gemmatimonadetes	Gemmatimonadales	Gemmatimonadaceae	Gemmatirosa	NA	0.000158798409386966	92.968688106642	0.620850459242685	0.203435866205122	3.05182400146044	0.00227455423364073	0.0293845382579646
ASV1200	2013	Rhizosphere	Block 3	NA	Bacteria	Chloroflexi	Chloroflexia	Thermomicrobiales	JG30-KF-CM45	NA	NA	0.000158284965639836	81.2760224245191	1.08372459554733	0.20237998529216	5.35490006080812	8.56037183753927e-08	9.46573997764511e-06
ASV1202	2013	Rhizosphere	Block 3	NA	Bacteria	Actinobacteria	Actinobacteria	Pseudonocardiales	Pseudonocardiaceae	Pseudonocardia	NA	0.00012516367659202	77.3676175728969	0.457751155410734	0.133756977189027	3.42226001985552	0.000621028924713134	0.012166945059545
ASV1214	2013	Rhizosphere	Block 3	NA	Bacteria	Proteobacteria	Gammaproteobacteria	Betaproteobacteriales	Burkholderiaceae	NA	NA	0.000162697159652655	93.5676427246068	0.658099590070708	0.195176336759918	3.37182058540335	0.000746730758672819	0.0137230182241732
ASV1219	2013	Rhizosphere	Block 3	NA	Bacteria	Proteobacteria	Gammaproteobacteria	Salinisphaerales	Solimonadaceae	Nevskia	soli	0.000228358233331685	136.612501553711	0.557478552784006	0.19012550178819	2.93216084923245	0.00336612356183576	0.0393558962677715
ASV1220	2013	Rhizosphere	Block 3	NA	Bacteria	NA	NA	NA	NA	NA	NA	0.000157072640897342	92.2809330554085	0.60766870811075	0.211546433564598	2.8725074579203	0.004072284669691	0.0457420847357036
ASV1228	2013	Rhizosphere	Block 3	NA	Bacteria	Bacteroidetes	Bacteroidia	Cytophagales	Microscillaceae	NA	NA	0.000171804743749726	104.22598692153	0.507162605173249	0.155414734591702	3.2632852123426	0.00110128627177307	0.0181434132248675
ASV1249	2013	Rhizosphere	Block 3	NA	Bacteria	Bacteroidetes	Bacteroidia	Cytophagales	Cytophagaceae	Sporocytophaga	NA	0.000222183907339228	125.247362741745	0.721582463940386	0.2358162810077	3.05993488175154	0.00221385120404042	0.0289720779373091
ASV1250	2013	Rhizosphere	Block 3	NA	Bacteria	Bacteroidetes	Bacteroidia	Cytophagales	Microscillaceae	OLB12	NA	0.000331503483716333	145.549419120171	1.79825164804706	0.255051967819915	7.05053038177991	1.78237090483488e-12	4.47237991659336e-10
ASV1252	2013	Rhizosphere	Block 3	NA	Bacteria	Proteobacteria	Alphaproteobacteria	Rhizobiales	Beijerinckiaceae	Microvirga	NA	0.000169790917922692	98.9246612993329	0.648792353055007	0.190778767570394	3.4007576488595	0.000671993755505175	0.0129079924300872
ASV1258	2013	Rhizosphere	Block 3	NA	Bacteria	Actinobacteria	Nitriliruptoria	Euzebyales	Euzebyaceae	NA	NA	0.000102590863600207	61.2119748107599	0.559402179296551	0.195872703304035	2.85594761220119	0.00429085927118605	0.0470480098911223
ASV1266	2013	Rhizosphere	Block 3	NA	Bacteria	Chloroflexi	Chloroflexia	Thermomicrobiales	JG30-KF-CM45	NA	NA	0.000161551400715557	90.2791117682505	0.797443793931773	0.268951613045227	2.96500840765612	0.00302674657392807	0.0361659909759031
ASV1294	2013	Rhizosphere	Block 3	NA	Bacteria	Bacteroidetes	Bacteroidia	Chitinophagales	37-13	NA	NA	0.000240387882352008	137.500960667395	0.672250923501375	0.197935108501753	3.39631977666772	0.000682985174953475	0.012916093266517
ASV1316	2013	Rhizosphere	Block 3	NA	Bacteria	Actinobacteria	Actinobacteria	Propionibacteriales	Nocardioidaceae	Nocardioides	NA	0.000196471196095119	99.9215253973675	1.13293383367729	0.342006365326413	3.31261037377479	0.000924296469023404	0.016297595037591
ASV1324	2013	Rhizosphere	Block 3	NA	Bacteria	Proteobacteria	Gammaproteobacteria	Betaproteobacteriales	Burkholderiaceae	NA	NA	0.000353539770647312	170.461719331133	1.44123779097409	0.397860494586938	3.62247021401408	0.000291803070327327	0.0071188585076792
ASV1339	2013	Rhizosphere	Block 3	NA	Bacteria	NA	NA	NA	NA	NA	NA	0.000110240710902293	64.0014457958923	0.643958236485272	0.177795222970297	3.62190966510306	0.000292436247709691	0.0071188585076792
ASV1343	2013	Rhizosphere	Block 3	NA	Bacteria	NA	NA	NA	NA	NA	NA	0.000154086655315018	87.0486159553725	0.727237283600949	0.244503947061943	2.97433760207032	0.00293621831363201	0.0355206452100622
ASV1349	2013	Rhizosphere	Block 3	NA	Bacteria	Planctomycetes	Planctomycetacia	Pirellulales	Pirellulaceae	Pirellula	NA	0.000173277791828115	97.6899964153704	0.723344146298029	0.240847898382409	3.00332347160252	0.00267048424100236	0.0331198139930645
ASV1354	2013	Rhizosphere	Block 3	NA	Bacteria	Verrucomicrobia	Verrucomicrobiae	Verrucomicrobiales	Verrucomicrobiaceae	Roseimicrobium	NA	0.00021059079161766	118.803701030193	0.755410264618449	0.193381450715691	3.90632225491499	9.37115181551244e-05	0.00305686972222016
ASV1356	2013	Rhizosphere	Block 3	NA	Bacteria	NA	NA	NA	NA	NA	NA	0.000247292103667529	136.345351938373	0.77767226901903	0.164487562116482	4.72784847080609	2.2691141858807e-06	0.000146945738126082
ASV1359	2013	Rhizosphere	Block 3	NA	Bacteria	NA	NA	NA	NA	NA	NA	0.000110127334171249	66.0402181759917	0.549318165810592	0.176782695814848	3.10730732597219	0.00188800011947689	0.025768436777128
ASV1384	2013	Rhizosphere	Block 3	NA	Bacteria	NA	NA	NA	NA	NA	NA	0.000150817974607863	90.3993589808445	0.549926859897944	0.173640716967772	3.16703863875436	0.00153999855193482	0.0225407040369723
ASV1405	2013	Rhizosphere	Block 3	NA	Bacteria	NA	NA	NA	NA	NA	NA	0.000121221967328169	65.7508456140299	0.898837677762881	0.190136425862475	4.72733025082216	2.27491102862267e-06	0.000146945738126082
ASV1429	2013	Rhizosphere	Block 3	NA	Bacteria	Bacteroidetes	Bacteroidia	Cytophagales	Spirosomaceae	Dyadobacter	NA	0.000359043919001038	171.880720066073	1.43983380434897	0.367607413877051	3.91677030983529	8.9743179081662e-05	0.00298716581800389
ASV1430	2013	Rhizosphere	Block 3	NA	Bacteria	NA	NA	NA	NA	NA	NA	0.000204323300360056	113.682171984202	0.76374311254336	0.206509700335258	3.69834013270788	0.000217013963185744	0.0057552808773325
ASV1443	2013	Rhizosphere	Block 3	NA	Bacteria	Actinobacteria	Actinobacteria	Micrococcales	Microbacteriaceae	Agrococcus	NA	0.000128312406826716	69.8801653642306	0.875476932316228	0.265745090342756	3.2944237321075	0.000986237042260515	0.0167557564159052
ASV1444	2013	Rhizosphere	Block 3	NA	Bacteria	Verrucomicrobia	Verrucomicrobiae	Verrucomicrobiales	Verrucomicrobiaceae	Roseimicrobium	NA	0.000157200921947817	90.7362853765807	0.664264035374892	0.20683783035506	3.21152099804281	0.00132034321048199	0.0202204673830622
ASV1472	2013	Rhizosphere	Block 3	NA	Bacteria	Proteobacteria	Alphaproteobacteria	Caulobacterales	Caulobacteraceae	Phenylobacterium	NA	0.000292411353241954	170.198102127732	0.675372566815092	0.215771199927852	3.13004037165719	0.00174782280560373	0.0246280690793925
ASV1481	2013	Rhizosphere	Block 3	NA	Bacteria	Chloroflexi	KD4-96	NA	NA	NA	NA	0.000102925854193191	52.5899236246228	1.06287612957325	0.310982729685487	3.41779792931972	0.000631299582721883	0.0122943238139629
ASV1484	2013	Rhizosphere	Block 3	NA	Bacteria	Actinobacteria	Actinobacteria	Micrococcales	Microbacteriaceae	Galbitalea	NA	0.000208332516037176	103.545882577806	1.20445854623358	0.270618847818547	4.45075631628283	8.55683953142546e-06	0.000446598568824158
ASV1490	2013	Rhizosphere	Block 3	NA	Bacteria	Planctomycetes	Phycisphaerae	Tepidisphaerales	WD2101_soil_group	NA	NA	0.000141638154232138	77.4443288405334	0.838346485341227	0.158522523272934	5.28850076337616	1.2332297471902e-07	1.29767594688208e-05
ASV1506	2013	Rhizosphere	Block 3	NA	Bacteria	Acidobacteria	Thermoanaerobaculia	Thermoanaerobaculales	Thermoanaerobaculaceae	Subgroup_10	NA	0.000219031558046849	119.057820548913	0.820112166488354	0.213405581947444	3.84297429806839	0.000121552202502647	0.00377622175774891
ASV1509	2013	Rhizosphere	Block 3	NA	Bacteria	Proteobacteria	Deltaproteobacteria	Oligoflexales	0319-6G20	NA	NA	0.000184225732246744	97.0589957293585	0.936377575881861	0.278956229657367	3.35671864016797	0.000788733316708817	0.0144308263486614
ASV1514	2013	Rhizosphere	Block 3	NA	Bacteria	Acidobacteria	Holophagae	Subgroup_7	NA	NA	NA	0.00014375232143869	79.0181995491525	0.812331197442568	0.208273063044025	3.90031809956556	9.60663819621637e-05	0.00310265879168889
ASV1522	2013	Rhizosphere	Block 3	NA	Bacteria	Acidobacteria	Blastocatellia_(Subgroup_4)	Blastocatellales	Blastocatellaceae	JGI_0001001-H03	NA	0.000404824315551341	200.116405540642	1.31484980411281	0.381489677752469	3.44661960936714	0.000567647224931705	0.011359909495259
ASV1540	2013	Rhizosphere	Block 3	NA	Bacteria	Proteobacteria	Alphaproteobacteria	Rhizobiales	Devosiaceae	NA	NA	0.000171546229001739	93.8967206708866	0.818778361842381	0.238842727732041	3.42810672787565	0.000607806457940884	0.0120161494897161
ASV1565	2013	Rhizosphere	Block 3	NA	Bacteria	Chloroflexi	NA	NA	NA	NA	NA	0.000119962529459999	65.5959076699626	0.852406815730775	0.241360191411497	3.5316793989341	0.000412929659365544	0.00900987658093916
ASV1587	2013	Rhizosphere	Block 3	NA	Bacteria	NA	NA	NA	NA	NA	NA	0.000149102381128721	83.4679554392632	0.788029286832226	0.252741469853919	3.11792634302434	0.00182128314409669	0.0251582638452394
ASV1601	2013	Rhizosphere	Block 3	NA	Bacteria	Chloroflexi	Chloroflexia	Thermomicrobiales	JG30-KF-CM45	NA	NA	0.000176169725282261	84.1349139524593	1.39044131160009	0.308484884864244	4.50732395595974	6.56503600009688e-06	0.000362968600547729
ASV1618	2013	Rhizosphere	Block 3	NA	Bacteria	NA	NA	NA	NA	NA	NA	7.45060359468304e-05	43.3581901463252	0.645195461508183	0.200678338478139	3.21507276969242	0.00130411458105208	0.0200189259453736
ASV1620	2013	Rhizosphere	Block 3	NA	Bacteria	NA	NA	NA	NA	NA	NA	0.000167204799751274	93.3181277743066	0.79941902877302	0.242623877148092	3.29489017391752	0.00098460152390221	0.0167557564159052
ASV1626	2013	Rhizosphere	Block 3	NA	Bacteria	Proteobacteria	Deltaproteobacteria	Myxococcales	Haliangiaceae	Haliangium	NA	0.000238300504044021	117.08289848485	1.1629462768481	0.359172198718876	3.23785159596481	0.0012043343897596	0.0191169770286901
ASV1641	2013	Rhizosphere	Block 3	NA	Bacteria	Proteobacteria	Alphaproteobacteria	Caulobacterales	Caulobacteraceae	Caulobacter	NA	0.00020795366254654	121.897722725777	0.666070901486572	0.233074357012121	2.85776140294975	0.00426641061969311	0.046879280936621
ASV1669	2013	Rhizosphere	Block 3	NA	Bacteria	Actinobacteria	Actinobacteria	Propionibacteriales	Nocardioidaceae	Nocardioides	NA	9.85659543280075e-05	56.6644389112578	0.668562819077459	0.222426591692382	3.00576839302599	0.00264910691600411	0.0329823922137611
ASV1675	2013	Rhizosphere	Block 3	NA	Bacteria	NA	NA	NA	NA	NA	NA	9.62204552765504e-05	56.5590983892865	0.595136463576897	0.149393860437537	3.98367417398474	6.78578954421093e-05	0.00236740593510332
ASV1696	2013	Rhizosphere	Block 3	NA	Bacteria	Acidobacteria	Acidobacteriia	Solibacterales	Solibacteraceae_(Subgroup_3)	Bryobacter	NA	0.000100894465247665	60.0248830908307	0.540580706430966	0.188613233189907	2.86608048273409	0.00415588574947237	0.0461722185986477
ASV1705	2013	Rhizosphere	Block 3	NA	Bacteria	NA	NA	NA	NA	NA	NA	8.81320649566177e-05	50.8944803121278	0.659299729184165	0.200839944040977	3.28271217327988	0.00102813582248035	0.0172875208913963
ASV1750	2013	Rhizosphere	Block 3	NA	Bacteria	Actinobacteria	Acidimicrobiia	Microtrichales	Microtrichaceae	NA	NA	0.000143337113545458	76.6779560321606	0.917569992388198	0.214317197698691	4.28136426866785	1.85751007313085e-05	0.000835751428765908
ASV1751	2013	Rhizosphere	Block 3	NA	Bacteria	Chloroflexi	Anaerolineae	SBR1031	A4b	NA	NA	0.000177241658287283	99.7262345692527	0.70157408703507	0.242533469743088	2.89268977093445	0.00381958360791026	0.0435646214300813
ASV1771	2013	Rhizosphere	Block 3	NA	Bacteria	Gemmatimonadetes	Longimicrobia	Longimicrobiales	Longimicrobiaceae	NA	NA	0.000228305751358343	112.937655069217	1.32108315117545	0.397090704975334	3.32690525016826	0.000878162272830505	0.0157827291127995
ASV1779	2013	Rhizosphere	Block 3	NA	Bacteria	Fibrobacteres	Fibrobacteria	Fibrobacterales	Fibrobacteraceae	NA	NA	0.000144548304540319	76.1967412808631	0.939774795225966	0.259634881870594	3.61960145129638	0.000295057114738621	0.00715595768235972
ASV1781	2013	Rhizosphere	Block 3	NA	Bacteria	NA	NA	NA	NA	NA	NA	0.000105795614263563	60.3715448632482	0.693458098835228	0.230933068496158	3.0028531788498	0.00267461431100088	0.0331198139930645
ASV1788	2013	Rhizosphere	Block 3	NA	Bacteria	Bacteroidetes	Bacteroidia	Flavobacteriales	NA	NA	NA	0.000161420977493531	93.9989664568467	0.64116794621468	0.196957274176204	3.25536565682297	0.00113246459276312	0.0185167894816707
ASV1796	2013	Rhizosphere	Block 3	NA	Bacteria	NA	NA	NA	NA	NA	NA	0.000108660985255069	57.1684510852986	0.988032643593077	0.203929652839529	4.84496800654367	1.26632082779042e-06	8.97986639185291e-05
ASV1798	2013	Rhizosphere	Block 3	NA	Bacteria	Acidobacteria	Thermoanaerobaculia	Thermoanaerobaculales	Thermoanaerobaculaceae	Subgroup_10	NA	0.000212253730439828	112.404411167566	0.945129961765983	0.218927639829617	4.31708834252971	1.58100893189022e-05	0.000742050523140416
ASV1799	2013	Rhizosphere	Block 3	NA	Bacteria	Chloroflexi	KD4-96	NA	NA	NA	NA	6.6833680658983e-05	39.3586333680971	0.581374412946408	0.18845594875269	3.08493532199051	0.00203596422280331	0.0271074093664669
ASV1812	2013	Rhizosphere	Block 3	NA	Bacteria	Proteobacteria	Alphaproteobacteria	Rhizobiales	Xanthobacteraceae	Nitrobacter	NA	9.0467724199894e-05	50.7459402540691	0.732914209520361	0.247831233477677	2.9573117126352	0.00310334217660893	0.0368783321679356
ASV1819	2013	Rhizosphere	Block 3	NA	Bacteria	Chloroflexi	NA	NA	NA	NA	NA	0.000132269963606564	65.6475727332492	1.20807830043496	0.221488488141303	5.45436158137589	4.91491023897791e-08	6.16632199982536e-06
ASV1828	2013	Rhizosphere	Block 3	NA	Bacteria	Planctomycetes	Planctomycetacia	Pirellulales	Pirellulaceae	NA	NA	0.000101633678440623	55.8240155049668	0.791381377357448	0.216043971232666	3.66305698253055	0.000249223070010304	0.00635129417479385
ASV1832	2013	Rhizosphere	Block 3	NA	Bacteria	Proteobacteria	NA	NA	NA	NA	NA	0.000170658538614859	90.6972313681168	0.971727816921877	0.29692735496383	3.27261129928648	0.00106558909427116	0.0177344470689414
ASV1839	2013	Rhizosphere	Block 3	NA	Bacteria	Verrucomicrobia	Verrucomicrobiae	Verrucomicrobiales	Verrucomicrobiaceae	NA	NA	0.00016413714117858	89.3631711176669	0.892803627626363	0.199585626315623	4.47328619854865	7.70265711260604e-06	0.000410437433187779
ASV1873	2013	Rhizosphere	Block 3	NA	Bacteria	Proteobacteria	Gammaproteobacteria	NA	NA	NA	NA	0.000151173533212758	87.1980762814282	0.661790603713516	0.173307573394449	3.81859021363872	0.000134216502042655	0.00407269050849433
ASV1908	2013	Rhizosphere	Block 3	NA	Bacteria	Proteobacteria	Gammaproteobacteria	Betaproteobacteriales	Burkholderiaceae	NA	NA	0.000278391023707192	130.034225361977	1.6114209025228	0.434027037090072	3.7127200953345	0.000205043614457854	0.00555064124781343
ASV1956	2013	Rhizosphere	Block 3	NA	Bacteria	Proteobacteria	Alphaproteobacteria	Caulobacterales	Hyphomonadaceae	Woodsholea	NA	0.000142431059219378	79.7521821720104	0.718255062729727	0.247182722833512	2.90576563967013	0.00366355732244878	0.0420053567164426
ASV1960	2013	Rhizosphere	Block 3	NA	Bacteria	Proteobacteria	Gammaproteobacteria	Betaproteobacteriales	NA	NA	NA	0.000115784929346116	48.9065118526962	1.94755419064107	0.588650466315599	3.30850700387775	0.000937948387506149	0.0164348125038702
ASV1962	2013	Rhizosphere	Block 3	NA	Bacteria	Acidobacteria	Acidobacteriia	Solibacterales	Solibacteraceae_(Subgroup_3)	Bryobacter	NA	0.000160243171388728	86.6255814862608	0.869872041874868	0.279203140380495	3.11555249947911	0.00183600663226165	0.0252702684997364
ASV1973	2013	Rhizosphere	Block 3	NA	Bacteria	Gemmatimonadetes	Longimicrobia	Longimicrobiales	Longimicrobiaceae	NA	NA	0.000138865829171647	72.1581375954741	1.0203661817049	0.29925518866932	3.40968584786148	0.000650377486305622	0.0125906905657504
ASV2006	2013	Rhizosphere	Block 3	NA	Bacteria	Proteobacteria	NA	NA	NA	NA	NA	8.67660483841951e-05	52.8112151021476	0.485723462887958	0.155556892302914	3.12248114305418	0.0017933359331574	0.0249994094613651
ASV2007	2013	Rhizosphere	Block 3	NA	Bacteria	Gemmatimonadetes	Gemmatimonadetes	Gemmatimonadales	Gemmatimonadaceae	Gemmatimonas	NA	6.79021759605269e-05	38.0321085438213	0.741292437591701	0.168915719000452	4.38853436481963	1.14117104695746e-05	0.000572692300796191
ASV2023	2013	Rhizosphere	Block 3	NA	Bacteria	Actinobacteria	Acidimicrobiia	IMCC26256	NA	NA	NA	9.60377106021966e-05	51.9596503564882	0.897084804579882	0.209830353673133	4.27528614843462	1.90891957051877e-05	0.000847196685582614
ASV2045	2013	Rhizosphere	Block 3	NA	Bacteria	NA	NA	NA	NA	NA	NA	0.000114791911961406	57.1616730529784	1.20369326793897	0.238564837737518	5.04556027348566	4.52194311421116e-07	3.59770205818458e-05
ASV2053	2013	Rhizosphere	Block 3	NA	Bacteria	Bacteroidetes	Bacteroidia	Chitinophagales	Chitinophagaceae	Terrimonas	NA	0.000181078729653304	86.2447977348333	1.36442549016459	0.376092106876235	3.62790248776371	0.000285733131051597	0.00700798100368653
ASV2059	2013	Rhizosphere	Block 3	NA	Bacteria	NA	NA	NA	NA	NA	NA	7.36402298029572e-05	42.2474031437431	0.659866923589252	0.188446763398153	3.50160921679018	0.000462457382740457	0.00963920755590653
ASV2080	2013	Rhizosphere	Block 3	NA	Bacteria	NA	NA	NA	NA	NA	NA	9.09536980651091e-05	48.2323938230049	0.890653446293451	0.193334145001262	4.60680882979899	4.0889559786068e-06	0.000244737144994777
ASV2151	2013	Rhizosphere	Block 3	NA	Bacteria	NA	NA	NA	NA	NA	NA	6.82346350433275e-05	37.9771012655817	0.779707339305783	0.201952299927387	3.86084902021978	0.000112993710922292	0.0035784998546458
ASV2155	2013	Rhizosphere	Block 3	NA	Bacteria	NA	NA	NA	NA	NA	NA	0.000200385599040987	75.2755218448465	2.84346198212141	0.802973585305648	3.54116503227072	0.000398364324321624	0.00882818629284015
ASV2170	2013	Rhizosphere	Block 3	NA	Bacteria	Actinobacteria	Acidimicrobiia	NA	NA	NA	NA	9.94109060172203e-05	53.5139301756599	0.919296243156049	0.22552444292553	4.07625989995066	4.57658644610469e-05	0.00165866170707821
ASV2176	2013	Rhizosphere	Block 3	NA	Bacteria	Bacteroidetes	Bacteroidia	Flavobacteriales	Flavobacteriaceae	NA	NA	0.00035746723650763	146.238004412165	2.38864247097565	0.559281111472548	4.27091568439801	1.94672003226126e-05	0.000858135235842735
ASV2178	2013	Rhizosphere	Block 3	NA	Bacteria	Acidobacteria	Thermoanaerobaculia	Thermoanaerobaculales	Thermoanaerobaculaceae	Subgroup_10	NA	0.000180492904608216	87.4119564402346	1.31383678628594	0.282217148798965	4.65541088441029	3.23335237958956e-06	0.000200898961185165
ASV2186	2013	Rhizosphere	Block 3	NA	Bacteria	NA	NA	NA	NA	NA	NA	8.67230027262803e-05	46.0184183083503	0.945118299809361	0.269455286537485	3.50751440787887	0.000452313859676999	0.00951901813075078
ASV2198	2013	Rhizosphere	Block 3	NA	Bacteria	Proteobacteria	Alphaproteobacteria	Dongiales	Dongiaceae	Dongia	NA	0.000185817655369131	99.16603125777	0.917726631581176	0.257815841687776	3.559620795888	0.000371390675645902	0.0084423441390727
ASV2202	2013	Rhizosphere	Block 3	NA	Bacteria	NA	NA	NA	NA	NA	NA	6.79168189845251e-05	40.7628435138985	0.51727559102777	0.143457318635767	3.60578042268526	0.000311216211947966	0.00746461237775196
ASV2218	2013	Rhizosphere	Block 3	NA	Bacteria	Bacteroidetes	Bacteroidia	Chitinophagales	NA	NA	NA	0.000164344184728569	83.0648518594427	1.10153333710063	0.343369924679653	3.20800762655119	0.00133657954100206	0.0203259788473134
ASV2219	2013	Rhizosphere	Block 3	NA	Bacteria	Proteobacteria	Alphaproteobacteria	Rhizobiales	Rhizobiales_Incertae_Sedis	NA	NA	0.000110351797111872	62.2788445292519	0.740734561696378	0.232312846808255	3.18852173641417	0.00143002258190785	0.0213001537086001
ASV2242	2013	Rhizosphere	Block 3	NA	Bacteria	Actinobacteria	Thermoleophilia	Gaiellales	NA	NA	NA	6.79627008756643e-05	37.242144441027	0.878824147224948	0.281563876924602	3.12122477081917	0.00180100511506825	0.024999483767458
ASV2244	2013	Rhizosphere	Block 3	NA	Bacteria	Proteobacteria	Deltaproteobacteria	Myxococcales	Nannocystaceae	Nannocystis	NA	0.000143737319026699	66.8741075556458	1.46504896747492	0.478893018411941	3.05924060520485	0.00221898857056395	0.0289720779373091
ASV2252	2013	Rhizosphere	Block 3	NA	Bacteria	Proteobacteria	NA	NA	NA	NA	NA	6.78962654307538e-05	33.7003664696447	1.18839986537068	0.331110257928679	3.58913635839898	0.000331775277254902	0.00784239822032964
ASV2255	2013	Rhizosphere	Block 3	NA	Bacteria	Bacteroidetes	Bacteroidia	Cytophagales	Microscillaceae	NA	NA	0.000187461963348876	90.6313300354256	1.27945398123857	0.255477435642871	5.00808996308816	5.49728402767785e-07	4.21932717606709e-05
ASV2275	2013	Rhizosphere	Block 3	NA	Bacteria	Proteobacteria	Deltaproteobacteria	Myxococcales	Sandaracinaceae	Sandaracinus	NA	5.73663741025297e-05	31.8079921380846	0.801987451238265	0.228724202924329	3.5063514966258	0.000454294859660132	0.00952996676663249
ASV2279	2013	Rhizosphere	Block 3	NA	Bacteria	Gemmatimonadetes	Gemmatimonadetes	Gemmatimonadales	Gemmatimonadaceae	NA	NA	6.99769971747161e-05	37.1649262611243	0.942838719900399	0.291790110881352	3.23122232296548	0.001232620241094	0.0194288278371954
ASV2280	2013	Rhizosphere	Block 3	NA	Bacteria	Actinobacteria	Rubrobacteria	Rubrobacterales	Rubrobacteriaceae	Rubrobacter	NA	5.93465285724659e-05	34.221886031633	0.660395160684878	0.17950713316873	3.67893547753409	0.000234209506823046	0.00608758096618944
ASV2309	2013	Rhizosphere	Block 3	NA	Bacteria	Bacteroidetes	Bacteroidia	Flavobacteriales	Crocinitomicaceae	Fluviicola	NA	0.000180568874464022	87.1863197532055	1.28255459965745	0.413806832471849	3.09940411567444	0.00193910331688684	0.0263008524727021
ASV2343	2013	Rhizosphere	Block 3	NA	Bacteria	Bacteroidetes	Bacteroidia	Chitinophagales	Chitinophagaceae	Niastella	NA	0.00015322275758011	78.6579341147499	1.05925093771041	0.201046252789334	5.26869276603897	1.37398706849572e-07	1.40060806794782e-05
ASV2416	2013	Rhizosphere	Block 3	NA	Bacteria	Actinobacteria	Thermoleophilia	Solirubrobacterales	NA	NA	NA	4.82860900355721e-05	25.8945900143985	0.895120210805299	0.296432270385833	3.01964495849329	0.00253071156614496	0.0319968260804839
ASV2471	2013	Rhizosphere	Block 3	NA	Bacteria	Verrucomicrobia	Verrucomicrobiae	Pedosphaerales	Pedosphaeraceae	Pedosphaera	NA	9.41798424813526e-05	52.6177391991545	0.745254859775403	0.239056443089273	3.11748493428849	0.00182401269141604	0.0251582638452394
ASV2551	2013	Rhizosphere	Block 3	NA	Bacteria	Planctomycetes	Phycisphaerae	Tepidisphaerales	WD2101_soil_group	NA	NA	6.71271597515808e-05	36.9170682138656	0.800522705263874	0.254632363604212	3.14383723236441	0.00166748160292244	0.0238044857274968
ASV2571	2013	Rhizosphere	Block 3	NA	Bacteria	NA	NA	NA	NA	NA	NA	6.50744543515743e-05	34.3033240559581	0.985292513508811	0.298460747428183	3.30124655251658	0.000962562561555698	0.0166131168031465
ASV2597	2013	Rhizosphere	Block 3	NA	Bacteria	Actinobacteria	Actinobacteria	Micrococcales	Promicromonosporaceae	Promicromonospora	NA	9.61473174416265e-05	49.7121147768942	1.14819785105624	0.405392214620193	2.83231352168906	0.00462125124450121	0.0494246608510261
ASV2636	2013	Rhizosphere	Block 3	NA	Bacteria	Acidobacteria	Subgroup_6	Unknown_Order	Unknown_Family	Luteitalea	NA	6.62977772764806e-05	33.9919560204386	1.09229387295761	0.214565680352232	5.090720338707	3.5670580014297e-07	3.06203768438518e-05
ASV2692	2013	Rhizosphere	Block 3	NA	Bacteria	NA	NA	NA	NA	NA	NA	5.26381519766723e-05	29.6029268307605	0.755647279843008	0.207715323400249	3.63789857904197	0.000274871617085996	0.00685012827460817
ASV2717	2013	Rhizosphere	Block 3	NA	Bacteria	Bacteroidetes	Bacteroidia	Flavobacteriales	Flavobacteriaceae	NA	NA	0.000309138757587542	124.111792614985	2.61737502772736	0.853270383981973	3.06746264356769	0.00215884442487719	0.0284531333896945
ASV2772	2013	Rhizosphere	Block 3	NA	Bacteria	Chlamydiae	Chlamydiae	Chlamydiales	Parachlamydiaceae	Candidatus_Protochlamydia	NA	0.000115732864638625	49.6725299119958	1.97421099290689	0.519051088464392	3.80350034280359	0.000142665796065263	0.00425000755036429
ASV2778	2013	Rhizosphere	Block 3	NA	Bacteria	NA	NA	NA	NA	NA	NA	9.09636833674459e-05	52.3396120342702	0.66470194763597	0.193315510093774	3.43843050831014	0.000585096689886085	0.011637715868344
ASV2815	2013	Rhizosphere	Block 3	NA	Bacteria	Chloroflexi	KD4-96	NA	NA	NA	NA	6.39383565876572e-05	30.2194354285869	1.49384904137544	0.4629270257872	3.22696442022406	0.00125111016206346	0.0195737234947291
ASV2858	2013	Rhizosphere	Block 3	NA	Bacteria	NA	NA	NA	NA	NA	NA	6.62377608402831e-05	32.3310175596887	1.25774074369576	0.287102520461566	4.38080704298148	1.18240546118239e-05	0.000585366733387326
ASV2864	2013	Rhizosphere	Block 3	NA	Bacteria	BRC1	NA	NA	NA	NA	NA	7.31144120846209e-05	36.8989933861418	1.16492966167336	0.337101008768721	3.45572879158185	0.000548807212926055	0.0111193113575453
ASV2896	2013	Rhizosphere	Block 3	NA	Bacteria	NA	NA	NA	NA	NA	NA	7.17951061661221e-05	36.6484790165113	1.07494295698988	0.331476404690741	3.24289434113049	0.00118322081654532	0.0188736738560921
ASV2923	2013	Rhizosphere	Block 3	NA	Bacteria	NA	NA	NA	NA	NA	NA	6.0742592144415e-05	29.7813816740964	1.26053504811812	0.287905959533301	4.37828744553071	1.19615521659798e-05	0.000586745611510169
ASV2942	2013	Rhizosphere	Block 3	NA	Bacteria	Deinococcus-Thermus	Deinococci	Deinococcales	Trueperaceae	Truepera	NA	6.40319080206882e-05	32.3995803416744	1.13017405175524	0.221790615909949	5.09568020774203	3.47491288496206e-07	3.02598535162115e-05
ASV2943	2013	Rhizosphere	Block 3	NA	Bacteria	Proteobacteria	Deltaproteobacteria	Myxococcales	NA	NA	NA	4.98939397445194e-05	27.3125206181808	0.800972567195044	0.222578294304171	3.59861041122209	0.000319922024580716	0.00764531607459557
ASV3017	2013	Rhizosphere	Block 3	NA	Bacteria	NA	NA	NA	NA	NA	NA	9.13484725345567e-05	43.0042692821451	1.47682892220889	0.505659629160625	2.92059883178803	0.00349359367588669	0.0405555251627843
ASV3020	2013	Rhizosphere	Block 3	NA	Bacteria	Gemmatimonadetes	Gemmatimonadetes	Gemmatimonadales	Gemmatimonadaceae	Gemmatirosa	NA	4.63249499072137e-05	25.7338414911062	0.789480940167269	0.27374352921533	2.88401681102845	0.00392637792359373	0.044317802030321
ASV3033	2013	Rhizosphere	Block 3	NA	Bacteria	Armatimonadetes	NA	NA	NA	NA	NA	3.86576636163853e-05	20.4659459556506	0.946752730963361	0.320346342793376	2.95540358821583	0.00312260275818835	0.0370397461716742
ASV3035	2013	Rhizosphere	Block 3	NA	Bacteria	Actinobacteria	NA	NA	NA	NA	NA	4.02284395317982e-05	17.8344516729885	1.75477208688416	0.550959022741534	3.18494119245482	0.00144783426929274	0.0214570797257941
ASV3051	2013	Rhizosphere	Block 3	NA	Bacteria	Proteobacteria	Gammaproteobacteria	Coxiellales	Coxiellaceae	Coxiella	NA	8.20304393259746e-05	28.6802105809579	3.66878640854823	1.0828065850996	3.38821952048874	0.000703479369570603	0.013112855448796
ASV3053	2013	Rhizosphere	Block 3	NA	Bacteria	NA	NA	NA	NA	NA	NA	8.20858386804769e-05	43.5466689814385	0.985159887399609	0.230331231655753	4.27714418195794	1.89306199697624e-05	0.000845913456731025
ASV3065	2013	Rhizosphere	Block 3	NA	Bacteria	Bacteroidetes	Bacteroidia	Cytophagales	Cytophagaceae	Rhodocytophaga	NA	5.06268264453417e-05	27.5047433017738	0.853200881433128	0.247234112025434	3.45098366258357	0.000558547379102976	0.011246799695271
ASV3074	2013	Rhizosphere	Block 3	NA	Bacteria	Bacteroidetes	Bacteroidia	NA	NA	NA	NA	0.000135315072761813	63.8595578798565	1.43505752517898	0.244374425954008	5.87237195372096	4.29603506504014e-09	7.18649558059535e-07
ASV3094	2013	Rhizosphere	Block 3	NA	Bacteria	NA	NA	NA	NA	NA	NA	8.38172416337223e-05	45.0231547758101	0.877229824814914	0.200260434433648	4.38044503047139	1.1843716861914e-05	0.000585366733387326
ASV3120	2013	Rhizosphere	Block 3	NA	Bacteria	Gemmatimonadetes	NA	NA	NA	NA	NA	4.35161089071479e-05	22.4075387762601	1.08223142647537	0.328198354013052	3.29749193815984	0.000975524750843734	0.0167010172561613
ASV3140	2013	Rhizosphere	Block 3	NA	Bacteria	Bacteroidetes	NA	NA	NA	NA	NA	6.46250820231102e-05	32.6713799792531	1.07385132687531	0.289044857595525	3.71517187957727	0.000203065615406373	0.00554309654774552
ASV3166	2013	Rhizosphere	Block 3	NA	Bacteria	Bacteroidetes	Bacteroidia	NA	NA	NA	NA	7.04399290016661e-05	34.5319379222257	1.22242525456978	0.412284203875139	2.96500628226832	0.00302676748510777	0.0361659909759031
ASV3212	2013	Rhizosphere	Block 3	NA	Bacteria	NA	NA	NA	NA	NA	NA	7.04398573935114e-05	40.8570669254921	0.638307974158766	0.200075211173746	3.1903401246667	0.00142105441862476	0.0212275801160831
ASV3255	2013	Rhizosphere	Block 3	NA	Bacteria	Bacteroidetes	Bacteroidia	NA	NA	NA	NA	9.90299551470086e-05	48.3482758218213	1.23186346880428	0.387712155427852	3.1772629554131	0.00148672170054256	0.0219442813899088
ASV3286	2013	Rhizosphere	Block 3	NA	Bacteria	Gemmatimonadetes	Gemmatimonadetes	Gemmatimonadales	Gemmatimonadaceae	Gemmatimonas	NA	2.92093941188206e-05	16.512364046049	0.710433407876011	0.210611548759227	3.37319302792928	0.000743018443647471	0.0136933681535483
ASV3301	2013	Rhizosphere	Block 3	NA	Bacteria	NA	NA	NA	NA	NA	NA	6.72753730230827e-05	30.8805589283079	1.49945151417841	0.296802613944149	5.05201586418834	4.37171380230533e-07	3.52111862299259e-05
ASV3338	2013	Rhizosphere	Block 3	NA	Bacteria	Actinobacteria	Actinobacteria	NA	NA	NA	NA	6.10992343372793e-05	27.9911035165399	1.64514809434272	0.396220981490752	4.15209736787027	3.29442030909316e-05	0.00131053646930023
ASV3348	2013	Rhizosphere	Block 3	NA	Bacteria	NA	NA	NA	NA	NA	NA	3.57616706468003e-05	17.9029378605088	1.12946485158499	0.266391282508498	4.23987166903243	2.23647608007185e-05	0.000972717996425916
ASV3451	2013	Rhizosphere	Block 3	NA	Bacteria	NA	NA	NA	NA	NA	NA	4.03290508661458e-05	21.5134585618118	0.944042963149479	0.284190908533907	3.32186194139579	0.000894189256835534	0.0159827142783425
ASV3496	2013	Rhizosphere	Block 3	NA	Bacteria	NA	NA	NA	NA	NA	NA	4.87695629399739e-05	22.8893715760697	1.51162355010353	0.298528256824571	5.0635861616002	4.11442296403596e-07	3.44134556632957e-05
ASV3499	2013	Rhizosphere	Block 3	NA	Bacteria	NA	NA	NA	NA	NA	NA	0.000106117565531771	42.4074728122725	2.63110161151387	0.735765864884013	3.57600391250637	0.000348886431290613	0.00817425608480787
ASV3538	2013	Rhizosphere	Block 3	NA	Bacteria	Proteobacteria	Deltaproteobacteria	SAR324_clade(Marine_group_B)	NA	NA	NA	5.16739830364077e-05	24.2848765849592	1.38792613497485	0.396786570860826	3.49791610125249	0.000468908616576612	0.00974254718008222
ASV3576	2013	Rhizosphere	Block 3	NA	Bacteria	Bacteroidetes	Bacteroidia	Sphingobacteriales	Sphingobacteriaceae	NA	NA	6.72925392939319e-05	36.470446157655	0.872434070624949	0.290581871155574	3.00236923644097	0.00267887034441494	0.0331198139930645
ASV3749	2013	Rhizosphere	Block 3	NA	Bacteria	NA	NA	NA	NA	NA	NA	5.00212287502218e-05	26.2556550782136	0.977455597753484	0.319529444352274	3.05904703003164	0.00222042289525668	0.0289720779373091
ASV3951	2013	Rhizosphere	Block 3	NA	Bacteria	NA	NA	NA	NA	NA	NA	6.80972346391688e-05	24.6675173400909	3.27048986141666	1.02618802160684	3.18702790575904	0.00143742905495198	0.0213617019464845
ASV3954	2013	Rhizosphere	Block 3	NA	Bacteria	Bacteroidetes	Bacteroidia	Cytophagales	Spirosomaceae	NA	NA	0.000159910799121462	53.1187511653282	5.93032531428203	1.61797640854598	3.66527304289401	0.000247074838700156	0.00634612695936937
ASV4083	2013	Rhizosphere	Block 3	NA	Bacteria	Actinobacteria	Actinobacteria	Micrococcales	Microbacteriaceae	Galbitalea	NA	0.000148411880586296	8.91972005511426	22.6400064364858	2.95918527089485	7.65075666574927	1.99800110773824e-14	6.20712344137346e-12
ASV4183	2013	Rhizosphere	Block 3	NA	Bacteria	Firmicutes	NA	NA	NA	NA	NA	4.4450854083711e-05	12.9944354638219	23.166140807853	2.50793029358835	9.23715498276741	2.53138259566496e-20	1.83497111712424e-17
ASV4257	2013	Rhizosphere	Block 3	NA	Bacteria	Bacteroidetes	Bacteroidia	NA	NA	NA	NA	7.97202758745025e-05	34.0875388601212	1.87900529726757	0.445879688070589	4.21415316180561	2.50717110141178e-05	0.00107610422800069
ASV4317	2013	Rhizosphere	Block 3	NA	Bacteria	NA	NA	NA	NA	NA	NA	8.6602126567191e-05	33.0950291859283	2.62248815612369	0.633982808942138	4.13652881298085	3.52599098774146e-05	0.0013611577043802
ASV4421	2013	Rhizosphere	Block 3	NA	Bacteria	NA	NA	NA	NA	NA	NA	2.43732320849183e-05	12.4661062705031	1.07631734425165	0.312745178619725	3.44151538643021	0.000578465571789613	0.0115410073099555
ASV4446	2013	Rhizosphere	Block 3	NA	Bacteria	Proteobacteria	Deltaproteobacteria	Myxococcales	Haliangiaceae	Haliangium	NA	3.14874341612371e-05	9.74377039384938	7.21717315100661	2.0416036341762	3.53505108934564	0.000407696325023009	0.00892553967936279
ASV4492	2013	Rhizosphere	Block 3	NA	Bacteria	Actinobacteria	Thermoleophilia	Solirubrobacterales	67-14	NA	NA	1.90540515817038e-05	8.05163289923181	1.84421816927962	0.651006150724213	2.83287364831809	0.00461316165157464	0.0494246608510261
ASV4592	2013	Rhizosphere	Block 3	NA	Bacteria	Proteobacteria	Deltaproteobacteria	Myxococcales	Nannocystaceae	NA	NA	3.21969514975913e-05	15.1936802417557	1.41175088264703	0.428142940215946	3.29738213582356	0.000975906246792471	0.0167010172561613
ASV4644	2013	Rhizosphere	Block 3	NA	Bacteria	NA	NA	NA	NA	NA	NA	2.46058231244011e-05	8.04026992004653	6.93913656889357	2.44360165795516	2.83971675428488	0.00451536071491988	0.0486109130431309
ASV4662	2013	Rhizosphere	Block 3	NA	Bacteria	Proteobacteria	Gammaproteobacteria	Diplorickettsiales	Diplorickettsiaceae	Aquicella	NA	7.03232934308271e-05	21.496746177923	23.7498207562426	2.95794863857788	8.02915251688108	9.81482822713641e-16	3.76658466787282e-13
ASV5264	2013	Rhizosphere	Block 3	NA	Bacteria	Proteobacteria	Gammaproteobacteria	Betaproteobacteriales	Burkholderiaceae	Variovorax	NA	3.41998615647871e-05	11.3057341420456	22.9699963774749	2.9587402355767	7.76343800015879	8.26575387249378e-15	2.69628891320747e-12
ASV5316	2013	Rhizosphere	Block 3	NA	Bacteria	NA	NA	NA	NA	NA	NA	1.6857681674325e-05	7.51258318192008	1.85932704130878	0.616765769348327	3.01464045787323	0.0025728405077309	0.0322792528316085
ASV5339	2013	Rhizosphere	Block 3	NA	Bacteria	Verrucomicrobia	Verrucomicrobiae	Opitutales	Opitutaceae	NA	NA	5.19344864581726e-05	17.8440070749489	23.6063602547258	2.50408195964242	9.42715160093913	4.21376251279963e-21	3.4363233291881e-18
ASV5377	2013	Rhizosphere	Block 3	NA	Bacteria	Proteobacteria	Gammaproteobacteria	Gammaproteobacteria_Incertae_Sedis	Unknown_Family	Candidatus_Berkiella	NA	4.44270328408875e-05	13.7579283485063	23.2444485728608	2.95844239608603	7.85698873285914	3.93478231853031e-15	1.35107999189956e-12
ASV5786	2013	Rhizosphere	Block 3	NA	Bacteria	Chlamydiae	Chlamydiae	Chlamydiales	Parachlamydiaceae	NA	NA	3.27471907195224e-05	10.3349763429532	7.30205890174236	2.05362418828692	3.55569385255126	0.000376982859846348	0.00849095182354989
ASV6153	2013	Rhizosphere	Block 3	NA	Bacteria	NA	NA	NA	NA	NA	NA	3.29494691846698e-05	14.4924329417114	1.80418475604931	0.530522794192093	3.40076764994954	0.000671969172269875	0.0129079924300872
ASV6202	2013	Rhizosphere	Block 3	NA	Bacteria	NA	NA	NA	NA	NA	NA	3.03619107853604e-05	10.47915335283	3.58497389378344	1.15335181961888	3.10830904568918	0.00188161195697683	0.0257350868077921
ASV6488	2013	Rhizosphere	Block 3	NA	Bacteria	Chloroflexi	Chloroflexia	Thermomicrobiales	JG30-KF-CM45	NA	NA	1.97174438415197e-05	6.19545948857321	6.56446532033436	2.00344622762755	3.27658672831358	0.00105070037765527	0.0175313791913632
ASV6548	2013	Rhizosphere	Block 3	NA	Bacteria	Chlamydiae	Chlamydiae	Chlamydiales	cvE6	NA	NA	1.46021869466391e-05	4.64757711524181	6.14844734667988	2.02458730179141	3.03688921749117	0.00239033288256025	0.0304580697769982
ASV6669	2013	Rhizosphere	Block 3	NA	Bacteria	Firmicutes	Bacilli	Bacillales	Planococcaceae	Planomicrobium	NA	1.67268099058636e-05	5.17904606506181	6.30668823188664	2.0101231364139	3.13746362978435	0.00170416415522332	0.0242221502149824
ASV6744	2013	Rhizosphere	Block 3	NA	Bacteria	NA	NA	NA	NA	NA	NA	3.15791003009236e-05	11.0933733935372	3.54199705539644	0.971548635567273	3.64572284467089	0.000266641234847795	0.00669064390825774
ASV6916	2013	Rhizosphere	Block 3	NA	Bacteria	NA	NA	NA	NA	NA	NA	3.67210076787324e-05	12.6290893443466	5.41243640861979	1.9105635650042	2.83290046338128	0.00461277469859734	0.0494246608510261
ASV7057	2013	Rhizosphere	Block 3	NA	Bacteria	Acidobacteria	Blastocatellia_(Subgroup_4)	Blastocatellales	Blastocatellaceae	Blastocatella	NA	3.15217898974626e-05	10.3160728559336	7.29914078480182	2.45437276401924	2.97393325570027	0.00294009019212655	0.0355206452100622
ASV7770	2013	Rhizosphere	Block 3	NA	Bacteria	Proteobacteria	Alphaproteobacteria	NA	NA	NA	NA	2.76977671063507e-05	9.23257173745705	5.49508063254735	1.55064276981983	3.5437437554917	0.000394488455069557	0.00881384479751297
ASV8622	2013	Rhizosphere	Block 3	NA	Bacteria	Proteobacteria	Gammaproteobacteria	NA	NA	NA	NA	2.29677928623296e-05	7.16228144569823	6.77250114771846	2.0372436360138	3.32434522214043	0.000886264129667279	0.0158845801701905
ASV6943	2013	Rhizosphere	NA	BB	Bacteria	Bacteroidetes	Ignavibacteria	OPB56	NA	NA	NA	3.8803831695489e-05	6.22102900292668	22.6791675211975	3.25111902874904	6.97580350662337	3.04127548447436e-12	3.98001585068211e-09
ASV8706	2013	Rhizosphere	NA	BB	Bacteria	Proteobacteria	Gammaproteobacteria	Betaproteobacteriales	Burkholderiaceae	NA	NA	3.09168379330141e-05	6.12701195281778	22.7880670753263	3.25115629083838	7.00921919365798	2.39651754604718e-12	3.52827295716795e-09
ASV491	2013	Rhizosphere	NA	CC068	Bacteria	Verrucomicrobia	Verrucomicrobiae	Verrucomicrobiales	Rubritaleaceae	Luteolibacter	pohnpeiensis	0.000914492736556419	300.444937826838	1.61021205586847	0.403753943678651	3.98810236055562	6.66039265957788e-05	0.0112255367949969
ASV564	2013	Rhizosphere	NA	CC068	Bacteria	Proteobacteria	Gammaproteobacteria	NA	NA	NA	NA	0.000421855169175214	222.812457307153	0.499941124529435	0.135117631706428	3.70004357103937	0.00021556245370259	0.0305565089391203
ASV652	2013	Rhizosphere	NA	CC068	Bacteria	Proteobacteria	Deltaproteobacteria	Myxococcales	NA	NA	NA	0.000903355430515621	372.740196242924	1.1652855119294	0.287162375218971	4.05793241903934	4.95090891686473e-05	0.00870714198639906
ASV785	2013	Rhizosphere	NA	CC068	Bacteria	Proteobacteria	Deltaproteobacteria	Oligoflexales	Oligoflexaceae	Oligoflexus	NA	0.000618917369788052	244.056014294514	1.16150158555736	0.260279637098384	4.46251423471256	8.10035455693261e-06	0.00148936064467238
ASV1406	2013	Rhizosphere	NA	CC068	Bacteria	Verrucomicrobia	Verrucomicrobiae	Verrucomicrobiales	Rubritaleaceae	NA	NA	0.000319550231740961	86.0999943069016	2.41294961438212	0.489408543145887	4.93033815648545	8.20873990070377e-07	0.000170278732812035
ASV1666	2013	Rhizosphere	NA	CC068	Bacteria	Proteobacteria	Alphaproteobacteria	Sphingomonadales	Sphingomonadaceae	Sphingomonas	NA	2.5770667878414e-05	3.39232508166285	22.2470601509162	3.41396004039113	6.51649693836703	7.1968277956832e-11	2.53140595074248e-08
ASV1806	2013	Rhizosphere	NA	CC068	Bacteria	Actinobacteria	Actinobacteria	Kineosporiales	Kineosporiaceae	Kineosporia	NA	0.000196974902079995	74.1140619465976	1.33271857673827	0.293728412008362	4.53724775082478	5.69931378464807e-06	0.00109779639328102
ASV1832	2013	Rhizosphere	NA	CC068	Bacteria	Proteobacteria	NA	NA	NA	NA	NA	0.000223240470307803	90.6972313681168	1.18303061759303	0.326623866311952	3.62199685819387	0.000292337672844786	0.0377756629914349
ASV1934	2013	Rhizosphere	NA	CC068	Bacteria	Actinobacteria	Acidimicrobiia	NA	NA	NA	NA	0.000110341335333147	46.9377169951816	1.08088454012427	0.292451445053608	3.69594528734893	0.000219070150614212	0.0305565089391203
ASV2670	2013	Rhizosphere	NA	CC068	Bacteria	NA	NA	NA	NA	NA	NA	5.21765380678352e-05	8.81953944910796	7.60840454975524	1.68809246832781	4.5071017687153	6.57191174881896e-06	0.00123643641971966
ASV2685	2013	Rhizosphere	NA	CC068	Bacteria	Proteobacteria	Deltaproteobacteria	Myxococcales	Blfdi19	NA	NA	2.23521098945427e-05	2.94232277491166	22.0495264013581	3.41452542434936	6.45756691226268	1.06399712769524e-10	3.07419170109089e-08
ASV2824	2013	Rhizosphere	NA	CC068	Bacteria	Proteobacteria	Gammaproteobacteria	Betaproteobacteriales	Nitrosomonadaceae	MND1	NA	1.74872389174952e-05	2.30193487684265	21.7033224343563	3.41570963058526	6.35397173109166	2.0982541126322e-10	5.30464867849828e-08
ASV3011	2013	Rhizosphere	NA	CC068	Bacteria	Proteobacteria	Deltaproteobacteria	Oligoflexales	0319-6G20	NA	NA	2.70854978722106e-05	3.56540289195177	22.3146820491993	3.41378045910849	6.53664824568913	6.29127768005639e-11	2.46885081072961e-08
ASV3729	2013	Rhizosphere	NA	CC068	Bacteria	Chloroflexi	KD4-96	NA	NA	NA	NA	2.07477249543262e-05	3.19234741479241	22.1447408951441	3.41419536715684	6.48607900654058	8.80989808962065e-11	2.79234210672151e-08
ASV3762	2013	Rhizosphere	NA	CC068	Bacteria	Acidobacteria	Subgroup_6	NA	NA	NA	NA	1.53835109274206e-05	2.02501038038038	21.388129180868	3.41645585443079	6.26032651735564	3.8417223613685e-10	9.14103938337388e-08
ASV3779	2013	Rhizosphere	NA	CC068	Bacteria	Firmicutes	Bacilli	Bacillales	Planococcaceae	Planococcus	NA	2.09398335187181e-05	3.2219061871516	22.1612377130393	3.41415918487972	6.49097962719041	8.52800121509858e-11	2.79234210672151e-08
ASV4018	2013	Rhizosphere	NA	CC068	Bacteria	NA	NA	NA	NA	NA	NA	5.0374890940952e-05	14.2082611332353	2.27891545245602	0.643430445768553	3.54182098071835	0.000397375061564771	0.0487085492130151
ASV4229	2013	Rhizosphere	NA	CC068	Bacteria	Bacteroidetes	Bacteroidia	Cytophagales	Spirosomaceae	Dyadobacter	NA	0.000102684860477071	22.8374476455968	3.71362228911263	1.02575563955589	3.62037715992521	0.00029417388979733	0.0377756629914349
ASV4406	2013	Rhizosphere	NA	CC068	Bacteria	Firmicutes	Bacilli	Bacillales	Bacillaceae	NA	NA	0.000193236098346892	36.7092055418857	25.5710749833812	3.4105954769053	7.49753969842938	6.50267844076978e-14	1.31516671464569e-10
ASV4828	2013	Rhizosphere	NA	CC068	Bacteria	Proteobacteria	Gammaproteobacteria	Cellvibrionales	Cellvibrionaceae	Simiduia	NA	1.56464769261799e-05	2.05962594243816	20.6387313662271	3.41635009903681	6.04116403996356	1.53006320829565e-09	3.43839204308661e-07
ASV5445	2013	Rhizosphere	NA	CC068	Bacteria	NA	NA	NA	NA	NA	NA	2.20891438957834e-05	2.90770721285387	22.0265617623802	3.41457615800827	6.45074549317662	1.11301278499089e-10	3.10492187261253e-08
ASV5471	2013	Rhizosphere	NA	CC068	Bacteria	Proteobacteria	Gammaproteobacteria	Legionellales	Legionellaceae	Legionella	NA	1.70927899193562e-05	2.25001153375597	21.6764227017956	3.41583505595882	6.34586341163684	2.21181411321919e-10	5.4222958108919e-08
ASV5740	2013	Rhizosphere	NA	CC068	Bacteria	Proteobacteria	Gammaproteobacteria	Enterobacteriales	Enterobacteriaceae	Pectobacterium	NA	8.6037178182996e-05	15.7676603451851	24.3895495907594	3.41105175589898	7.15015524129199	8.66798169256345e-13	1.40247943785677e-09
ASV5842	2013	Rhizosphere	NA	CC068	Bacteria	Proteobacteria	Deltaproteobacteria	Myxococcales	NA	NA	NA	2.07720728383006e-05	3.01492383545721	22.0771921379101	3.41442827772994	6.46585323871206	1.00728804650995e-10	3.01813344306129e-08
ASV6179	2013	Rhizosphere	NA	CC068	Bacteria	Proteobacteria	Gammaproteobacteria	Betaproteobacteriales	Burkholderiaceae	Polaromonas	NA	4.73338797766787e-05	6.23080117040116	23.0946069437227	3.41227349631883	6.76809961705509	1.3048490649336e-11	7.41041187253917e-09
ASV6230	2013	Rhizosphere	NA	CC068	Bacteria	Bacteroidetes	Bacteroidia	Cytophagales	NA	NA	NA	1.81446539143935e-05	2.38847378198711	21.7594199953085	3.41551254036551	6.37076272979514	1.88090434776802e-10	4.90855360433655e-08
ASV6242	2013	Rhizosphere	NA	CC068	Bacteria	Actinobacteria	Actinobacteria	Micrococcales	Microbacteriaceae	NA	NA	2.62965998759326e-05	3.46155620577842	22.2731841824278	3.41388607686646	6.52429040715731	6.83242167643153e-11	2.51246778919687e-08
ASV6588	2013	Rhizosphere	NA	CC068	Bacteria	Proteobacteria	Gammaproteobacteria	NA	NA	NA	NA	4.09191242154766e-05	6.29601851250726	23.1084876102855	3.41225327477213	6.77220761457945	1.26831950133296e-11	7.41041187253917e-09
ASV6684	2013	Rhizosphere	NA	CC068	Bacteria	Proteobacteria	Gammaproteobacteria	Pseudomonadales	Pseudomonadaceae	Pseudomonas	NA	4.52301517866041e-05	5.95387667393888	23.0312870050786	3.41236734370129	6.74935746516001	1.48501312428246e-11	7.50859760965319e-09
ASV6700	2013	Rhizosphere	NA	CC068	Bacteria	NA	NA	NA	NA	NA	NA	2.44243054252546e-05	3.54502033399914	22.3053966105614	3.41380452746265	6.53388219246991	6.40863622068255e-11	2.46885081072961e-08
ASV6898	2013	Rhizosphere	NA	CC068	Bacteria	Bacteroidetes	Bacteroidia	Chitinophagales	Chitinophagaceae	NA	NA	1.98539329063291e-05	2.61347493536271	21.8709239867844	3.41506139853935	6.40425498532436	1.51105397417746e-10	4.07480888369855e-08
ASV7122	2013	Rhizosphere	NA	CC068	Bacteria	Bacteroidetes	Bacteroidia	Sphingobacteriales	KD3-93	NA	NA	4.94504345544605e-05	8.90166322232895	23.585864150435	3.4116689328886	6.91329217881211	4.73533211976847e-12	3.53671405303612e-09
ASV7187	2013	Rhizosphere	NA	CC068	Bacteria	Proteobacteria	Deltaproteobacteria	Myxococcales	Polyangiaceae	NA	NA	2.03635078255424e-05	3.13322987007404	22.1357124163291	3.41426954444295	6.48329375527983	8.97415262976012e-11	2.79234210672151e-08
ASV7963	2013	Rhizosphere	NA	CC068	Bacteria	Verrucomicrobia	Verrucomicrobiae	Pedosphaerales	Pedosphaeraceae	NA	NA	2.58673869046916e-05	4.74060376391185	22.6849735202931	3.4129121868531	6.64680843757951	2.99516429796677e-11	1.42534583356183e-08
ASV8210	2013	Rhizosphere	NA	CC068	Bacteria	NA	NA	NA	NA	NA	NA	3.00783521578218e-05	5.27993407991353	6.34713875208443	1.71603462035507	3.69872418469689	0.000216685911271413	0.0305565089391203
ASV8436	2013	Rhizosphere	NA	CC068	Bacteria	NA	NA	NA	NA	NA	NA	5.04250591681104e-05	9.36286907935186	23.6551420455179	3.41159911321775	6.93374023749433	4.09856951355914e-12	3.53671405303612e-09
ASV8841	2013	Rhizosphere	NA	CC068	Bacteria	Proteobacteria	Deltaproteobacteria	NA	NA	NA	NA	3.01309188423701e-05	4.3732961129709	22.5856240837065	3.41313251536782	6.61727137226974	3.65889461912778e-11	1.64446985937465e-08
ASV8862	2013	Rhizosphere	NA	CC068	Bacteria	Actinobacteria	Actinobacteria	Streptosporangiales	Streptosporangiaceae	NA	NA	4.64475759329226e-05	8.82368059814134	23.5784963790644	3.41168186678961	6.91110639845554	4.80888190153243e-12	3.53671405303612e-09
ASV8995	2013	Rhizosphere	NA	CC068	Bacteria	Bacteroidetes	Bacteroidia	Cytophagales	NA	NA	NA	2.80765380122085e-05	4.07511683254106	22.488022233446	3.41334300617151	6.58826909360895	4.44983617432179e-11	1.89469340264544e-08
ASV9189	2013	Rhizosphere	NA	CC068	Bacteria	Proteobacteria	Gammaproteobacteria	Betaproteobacteriales	Burkholderiaceae	Duganella	NA	4.0420027911093e-05	7.67862281059628	23.3840544843659	3.41189512155832	6.85368501997964	7.19714602818414e-12	4.85207594733414e-09
ASV9746	2013	Rhizosphere	NA	CC068	Bacteria	Bacteroidetes	Bacteroidia	Flavobacteriales	Flavobacteriaceae	Flavobacterium	NA	3.22651099992058e-05	6.12942698038826	23.069346354391	3.41231064451259	6.76062315472049	1.37399478477241e-11	7.41041187253917e-09
ASV522	2013	Rhizosphere	NA	SO038	Bacteria	Verrucomicrobia	Verrucomicrobiae	Opitutales	Opitutaceae	Opitutus	NA	0.00165791720880076	618.435750535401	1.2569709008615	0.350372498276519	3.58752729464937	0.000333828796542165	0.0315356936466832
ASV850	2013	Rhizosphere	NA	SO038	Bacteria	Cyanobacteria	Oxyphotobacteria	Phormidesmiales	Nodosilineaceae	Nodosilinea_PCC-7104	NA	0.0017898696306076	337.453711881707	3.42620365740449	0.821815680002753	4.16906581460336	3.05850668593769e-05	0.00318669409851008
ASV923	2013	Rhizosphere	NA	SO038	Bacteria	Bacteroidetes	Bacteroidia	Cytophagales	Cytophagaceae	Rhodocytophaga	NA	0.000580705570670724	199.675943304588	1.4154778532331	0.377227267975003	3.75232114271997	0.000175204825238863	0.0173464862082768
ASV1666	2013	Rhizosphere	NA	SO038	Bacteria	Proteobacteria	Alphaproteobacteria	Sphingomonadales	Sphingomonadaceae	Sphingomonas	NA	6.80824698446891e-05	9.23124160102391	24.0046767110037	3.63680676906611	6.60048175096413	4.09823834886907e-11	1.77028681274193e-08
ASV1793	2013	Rhizosphere	NA	SO038	Bacteria	Actinobacteria	Actinobacteria	NA	NA	NA	NA	0.000430576792053896	117.820955932404	2.01865098281918	0.577977617477312	3.49261099699666	0.000478322757056551	0.0428976801739957
ASV2000	2013	Rhizosphere	NA	SO038	Bacteria	Bacteroidetes	Bacteroidia	Cytophagales	Cytophagaceae	Rhodocytophaga	NA	0.000219131495198522	69.9867759718182	1.60278671743149	0.451342678247199	3.55115258245898	0.000383547990209037	0.0357557567188293
ASV2019	2013	Rhizosphere	NA	SO038	Bacteria	Cyanobacteria	Oxyphotobacteria	Phormidesmiales	Nodosilineaceae	Nodosilinea_PCC-7104	nodulosa	0.000554586332421435	107.34192806969	3.30509194196659	0.749617920394673	4.40903539262571	1.03832057158086e-05	0.00111462140146218
ASV2027	2013	Rhizosphere	NA	SO038	Bacteria	Cyanobacteria	Oxyphotobacteria	Phormidesmiales	Nodosilineaceae	Nodosilinea_PCC-7104	NA	0.000590865657186393	104.88625111037	3.7744063882582	1.02442738306489	3.6844059917316	0.000229236610173038	0.0222485120969312
ASV2325	2013	Rhizosphere	NA	SO038	Bacteria	Cyanobacteria	Oxyphotobacteria	Nostocales	Nostocaceae	NA	NA	2.50290292044076e-05	2.69376971425579	22.2917167205988	3.64014365820814	6.12385631274012	9.13372709013676e-10	1.22098974403055e-07
ASV2371	2013	Rhizosphere	NA	SO038	Bacteria	Acidobacteria	Subgroup_6	NA	NA	NA	NA	2.55653655445021e-05	2.75149335098984	22.3201175434409	3.64004487555967	6.13182482812362	8.68767334533826e-10	1.18369549330234e-07
ASV2685	2013	Rhizosphere	NA	SO038	Bacteria	Proteobacteria	Deltaproteobacteria	Myxococcales	Blfdi19	NA	NA	2.18110111638409e-05	2.34742789385147	22.099868590043	3.6408372000211	6.0699963705916	1.27913140783736e-09	1.6477538226414e-07
ASV4619	2013	Rhizosphere	NA	SO038	Bacteria	Proteobacteria	Gammaproteobacteria	Legionellales	Legionellaceae	Legionella	NA	6.42598858570163e-05	8.85992256406173	23.9508413085914	3.63686471076955	6.58557389766732	4.53131645305014e-11	1.77028681274193e-08
ASV4669	2013	Rhizosphere	NA	SO038	Bacteria	Cyanobacteria	Oxyphotobacteria	NA	NA	NA	NA	5.84510826157041e-05	8.0590256091183	23.8188801667464	3.63700759090995	6.54903229409734	5.79111087788872e-11	2.05150102849208e-08
ASV4772	2013	Rhizosphere	NA	SO038	Bacteria	Bacteroidetes	Bacteroidia	Cytophagales	Hymenobacteraceae	Hymenobacter	yonginensis	3.48528194478732e-05	4.8053817296606	22.9381804439981	3.63807820490729	6.30502676194742	2.88144105005125e-10	5.23461790759311e-08
ASV4936	2013	Rhizosphere	NA	SO038	Bacteria	Acidobacteria	Subgroup_6	NA	NA	NA	NA	3.71221575518692e-05	5.30625285727972	23.2261602054301	3.63782696033137	6.38462479350983	1.7181821832674e-10	4.19769681670674e-08
ASV4960	2013	Rhizosphere	NA	SO038	Bacteria	Bacteroidetes	Bacteroidia	Flavobacteriales	NA	NA	NA	0.000222912824385356	30.7344206459543	25.6876859035134	3.63584135662509	7.06512836615005	1.60467585674274e-12	1.89485474083705e-09
ASV5133	2013	Rhizosphere	NA	SO038	Bacteria	Verrucomicrobia	Verrucomicrobiae	Chthoniobacterales	Terrimicrobiaceae	Terrimicrobium	NA	0.000105837037778638	11.390797648853	24.3002043023975	3.63654467049367	6.68222351276621	2.35343704473368e-11	1.51582740563074e-08
ASV5214	2013	Rhizosphere	NA	SO038	Bacteria	Bacteroidetes	Ignavibacteria	OPB56	NA	NA	NA	8.49199205149544e-05	9.13957581622499	23.9899978525865	3.63681987079396	6.59642179290811	4.21199523980153e-11	1.77028681274193e-08
ASV5440	2013	Rhizosphere	NA	SO038	Bacteria	NA	NA	NA	NA	NA	NA	3.12862865055095e-05	3.36721214281973	22.5933046440088	3.63920259839712	6.20831185764705	5.35567902591873e-10	7.90520539554879e-08
ASV5684	2013	Rhizosphere	NA	SO038	Bacteria	Proteobacteria	Alphaproteobacteria	Acetobacterales	Acetobacteraceae	Rubritepida	NA	5.11900785640638e-05	7.05790441543901	23.6303681851211	3.637231740179	6.49680027920306	8.20462651545518e-11	2.64226267554545e-08
ASV5717	2013	Rhizosphere	NA	SO038	Bacteria	Proteobacteria	Deltaproteobacteria	Myxococcales	Sandaracinaceae	NA	NA	0.000102017106925546	14.0657527711941	24.5969924116879	3.63633259026666	6.76423066402849	1.34019421481529e-11	1.35646800170947e-08
ASV5855	2013	Rhizosphere	NA	SO038	Bacteria	Proteobacteria	Deltaproteobacteria	Myxococcales	Haliangiaceae	Haliangium	NA	4.68334761330797e-05	6.45723169923143	23.5094765735846	3.63739963428147	6.46326467733003	1.02467833600244e-10	3.02493583774054e-08
ASV5965	2013	Rhizosphere	NA	SO038	Bacteria	Proteobacteria	Alphaproteobacteria	Rhizobiales	Beijerinckiaceae	Microvirga	NA	8.00981396623825e-05	12.6185216941919	24.4260347595526	3.63643662291618	6.7170247394452	1.85472489944416e-11	1.51582740563074e-08
ASV6038	2013	Rhizosphere	NA	SO038	Bacteria	Cyanobacteria	Oxyphotobacteria	NA	NA	NA	NA	3.63050202582013e-05	5.00560596839646	23.14559607407	3.63797171097607	6.36222541374848	1.98851320115842e-10	4.40269250943982e-08
ASV6047	2013	Rhizosphere	NA	SO038	Bacteria	Proteobacteria	Alphaproteobacteria	Sphingomonadales	Sphingomonadaceae	Sphingomonas	NA	7.18839401112386e-05	9.91109981742499	24.1055965748387	3.63671223353053	6.62840363133076	3.39336542063364e-11	1.71728528608495e-08
ASV6175	2013	Rhizosphere	NA	SO038	Bacteria	Proteobacteria	Alphaproteobacteria	Rhizobiales	Beijerinckiaceae	NA	NA	3.23114680297992e-05	4.45498931187285	22.9897480575624	3.63828676127032	6.31883893877993	2.63535759483684e-10	5.23461790759311e-08
ASV6378	2013	Rhizosphere	NA	SO038	Bacteria	Actinobacteria	Actinobacteria	Micrococcales	Intrasporangiaceae	Ornithinibacter	NA	4.13474437772852e-05	5.91021659713269	23.3861283882899	3.63758167382829	6.42903183632923	1.28419231959666e-10	3.36981577197866e-08
ASV6479	2013	Rhizosphere	NA	SO038	Bacteria	Cyanobacteria	Oxyphotobacteria	Leptolyngbyales	Leptolyngbyaceae	YB-42	NA	4.67950276354463e-05	6.37621625286926	23.4850851915745	3.63742461713554	6.45651461227228	1.07141841095061e-10	3.03639977663403e-08
ASV6480	2013	Rhizosphere	NA	SO038	Bacteria	Firmicutes	Bacilli	Bacillales	Paenibacillaceae	Cohnella	NA	3.84374377067688e-05	4.1368606326071	22.8897646572345	3.63850122361053	6.29098720888177	3.15453330681521e-10	5.58746711969644e-08
ASV6542	2013	Rhizosphere	NA	SO038	Bacteria	Verrucomicrobia	Verrucomicrobiae	Opitutales	Opitutaceae	Lacunisphaera	NA	5.09519523089726e-05	5.483745489735	23.2786142783134	3.63774715571734	6.39918424284302	1.56209259697596e-10	3.95265216056238e-08
ASV6700	2013	Rhizosphere	NA	SO038	Bacteria	NA	NA	NA	NA	NA	NA	2.91782013620096e-05	3.95624640043882	22.8254923985188	3.63864609375053	6.27307295362476	3.53990937248205e-10	5.74526933964314e-08
ASV6734	2013	Rhizosphere	NA	SO038	Bacteria	Proteobacteria	NA	NA	NA	NA	NA	7.34880990106324e-05	11.5771873796227	24.3206382656049	3.63652748282642	6.68787418229607	2.26435678238791e-11	1.51582740563074e-08
ASV6735	2013	Rhizosphere	NA	SO038	Bacteria	Firmicutes	Bacilli	Bacillales	NA	NA	NA	4.50182251201696e-05	6.20695140081161	23.4537722314262	3.63747922672928	6.4478092573233	1.13478453519082e-10	3.09228785839499e-08
ASV6741	2013	Rhizosphere	NA	SO038	Bacteria	NA	NA	NA	NA	NA	NA	2.91409411451317e-05	3.13631759588352	22.4937233308068	3.63947969382622	6.18047776690821	6.39078966260308e-10	9.24056015500875e-08
ASV6894	2013	Rhizosphere	NA	SO038	Bacteria	Proteobacteria	Alphaproteobacteria	NA	NA	NA	NA	2.86046048050373e-05	3.07859395914947	22.4665531585499	3.63955553584176	6.17288373190157	6.70555247468737e-10	9.50176785663201e-08
ASV7027	2013	Rhizosphere	NA	SO038	Bacteria	Proteobacteria	Gammaproteobacteria	NA	NA	NA	NA	3.53981984462336e-05	3.80976002444747	22.7715483605456	3.6387646577566	6.25804373250808	3.89836515521955e-10	6.13775936105123e-08
ASV7066	2013	Rhizosphere	NA	SO038	Bacteria	Cyanobacteria	Oxyphotobacteria	Oxyphotobacteria_Incertae_Sedis	Unknown_Family	NA	NA	8.85842494300112e-05	12.2136785628874	24.3976735101087	3.63646992391163	6.70916411261417	1.9574242797994e-11	1.51582740563074e-08
ASV7259	2013	Rhizosphere	NA	SO038	Bacteria	NA	NA	NA	NA	NA	NA	3.35004836443697e-05	4.78856965169145	23.0876400490585	3.63808611821743	6.34609497929393	2.20848917698086e-10	4.74155933906346e-08
ASV7302	2013	Rhizosphere	NA	SO038	Bacteria	Bacteroidetes	Bacteroidia	Flavobacteriales	Flavobacteriaceae	Flavobacterium	NA	6.24446348441062e-05	8.60964226564191	22.4142914600214	3.63690706614808	6.16300913175678	7.13753895784571e-10	9.91558108163468e-08
ASV7305	2013	Rhizosphere	NA	SO038	Bacteria	Cyanobacteria	Oxyphotobacteria	Nostocales	NA	NA	NA	3.15853676246351e-05	4.35487719250492	22.9578902923031	3.63835170396176	6.30997005245659	2.79089467126116e-10	5.23461790759311e-08
ASV7627	2013	Rhizosphere	NA	SO038	Bacteria	NA	NA	NA	NA	NA	NA	2.1095896043715e-05	2.27046304487273	22.0538743991146	3.64102001268698	6.05705937409541	1.3863242967947e-09	1.75394779335543e-07
ASV7825	2013	Rhizosphere	NA	SO038	Bacteria	Proteobacteria	Gammaproteobacteria	NA	NA	NA	NA	6.15684564274903e-05	8.80061449500051	23.9410518843637	3.63687416562929	6.58286506325169	4.61467932026487e-11	1.77028681274193e-08
ASV7842	2013	Rhizosphere	NA	SO038	Bacteria	Proteobacteria	Alphaproteobacteria	Sphingomonadales	Sphingomonadaceae	NA	NA	6.09648441095738e-05	8.7143339607358	23.9258132333987	3.63688850241203	6.57864908905807	4.74741699959022e-11	1.77028681274193e-08
ASV7988	2013	Rhizosphere	NA	SO038	Bacteria	Bacteroidetes	Bacteroidia	Flavobacteriales	Flavobacteriaceae	Flavobacterium	johnsoniae	3.41467469860132e-05	3.67507153873468	22.7047242492281	3.6388871184078	6.2394692416737	4.39058074587882e-10	6.76244882272857e-08
ASV8218	2013	Rhizosphere	NA	SO038	Bacteria	Bacteroidetes	Bacteroidia	Chitinophagales	Chitinophagaceae	Taibaiella	NA	4.79098861870035e-05	6.49605890442423	23.5157338110431	3.63738777218434	6.46500601087174	1.01294782670893e-10	3.02493583774054e-08
ASV8396	2013	Rhizosphere	NA	SO038	Bacteria	Chlamydiae	Chlamydiae	Chlamydiales	Parachlamydiaceae	Candidatus_Protochlamydia	NA	3.20599990273933e-05	4.34698678566734	22.9532739079079	3.63835684791602	6.30869232111059	2.81402901659675e-10	5.23461790759311e-08
ASV8495	2013	Rhizosphere	NA	SO038	Bacteria	Bacteroidetes	Bacteroidia	Cytophagales	Microscillaceae	NA	NA	3.23114680297992e-05	4.45498931187285	22.9897480575624	3.63828676127032	6.31883893877993	2.63535759483684e-10	5.23461790759311e-08
ASV8514	2013	Rhizosphere	NA	SO038	Bacteria	NA	NA	NA	NA	NA	NA	5.43939309341167e-05	7.37522477118841	23.6951783930632	3.63715406952785	6.51475795088855	7.28069649142168e-11	2.45636831627251e-08
ASV8860	2013	Rhizosphere	NA	SO038	Bacteria	NA	NA	NA	NA	NA	NA	2.34200201841243e-05	2.52059880405363	22.1990603518936	3.64046662425502	6.09786124778343	1.07496988904598e-09	1.41040030812793e-07
ASV9044	2013	Rhizosphere	NA	SO038	Bacteria	Proteobacteria	Gammaproteobacteria	NA	NA	NA	NA	3.65185452339526e-05	5.21997232301501	23.2021843516703	3.63786661331615	6.37796456492945	1.79457020537133e-10	4.23817663501863e-08
ASV9119	2013	Rhizosphere	NA	SO038	Bacteria	Actinobacteria	Actinobacteria	NA	NA	NA	NA	3.53113205981194e-05	5.04741125448559	23.1577768966192	3.63794997179846	6.36561169783512	1.94512958171093e-10	4.40269250943982e-08
ASV9229	2013	Rhizosphere	NA	SO038	Bacteria	Firmicutes	Clostridia	Clostridiales	Ruminococcaceae	Papillibacter	NA	2.00232233635261e-05	2.15501577140463	21.9798247017139	3.64131859075714	6.0362267551941	1.57759529499929e-09	1.96092327457367e-07
ASV9720	2013	Rhizosphere	NA	SO038	Bacteria	Proteobacteria	Alphaproteobacteria	Reyranellales	Reyranellaceae	Reyranella	NA	2.77661666241623e-05	3.9689045761767	22.8209480375925	3.63863494025072	6.27184326329258	3.5679866047184e-10	5.74526933964314e-08
ASV9829	2013	Rhizosphere	NA	SO038	Bacteria	Cyanobacteria	Oxyphotobacteria	NA	NA	NA	NA	3.19484178272171e-05	4.40493325218888	22.9753449678449	3.63831847856287	6.31482513232876	2.70467127138135e-10	5.23461790759311e-08
ASV9987	2013	Rhizosphere	NA	SO038	Bacteria	Bacteroidetes	Bacteroidia	Cytophagales	Amoebophilaceae	Candidatus_Amoebophilus	NA	2.50499111935377e-05	3.5806421719855	22.6783491580612	3.63898255270283	6.23205767810483	4.6034790800545e-10	6.93949984727365e-08
ASV10033	2013	Rhizosphere	NA	SO038	Bacteria	Bacteroidetes	Bacteroidia	Cytophagales	Microscillaceae	Chryseolinea	NA	2.97701166117251e-05	4.1045968940851	22.8721364754184	3.6385299853555	6.28609261637945	3.25555769572932e-10	5.62576250591274e-08
ASV10034	2013	Rhizosphere	NA	SO038	Bacteria	Verrucomicrobia	Verrucomicrobiae	Verrucomicrobiales	Verrucomicrobiaceae	Brevifollis	NA	2.95384260701826e-05	4.00508894859238	22.8338603470938	3.6386071352246	6.2754398863356	3.48647166531699e-10	5.74526933964314e-08
ASV924	2013	Rhizosphere	NA	VT091	Bacteria	Planctomycetes	vadinHA49	NA	NA	NA	NA	0.000295512280535539	128.95403839706	0.834047199692972	0.169373715348107	4.92430125878026	8.46623228674969e-07	0.000277363176638683
ASV3073	2013	Rhizosphere	NA	VT091	Bacteria	NA	NA	NA	NA	NA	NA	0.00010985578268424	21.2743358003736	8.69821401043857	2.36392120403477	3.67957019700672	0.000233627375221069	0.049203593988523
ASV3151	2013	Rhizosphere	NA	VT091	Bacteria	Bacteroidetes	Bacteroidia	Cytophagales	NA	NA	NA	6.90609872748877e-05	23.4905435967101	1.53405190022945	0.306356743289436	5.00740373382323	5.51691281088515e-07	0.000203332717786186
ASV3708	2013	Rhizosphere	NA	VT091	Bacteria	Actinobacteria	Actinobacteria	Streptosporangiales	Streptosporangiaceae	Streptosporangium	NA	5.4382056874816e-05	11.1645074465849	23.665759473349	3.25014009483254	7.28145827036061	3.30230805096147e-13	3.24561842941997e-10
ASV4505	2013	Rhizosphere	NA	VT091	Bacteria	Proteobacteria	Gammaproteobacteria	Betaproteobacteriales	Burkholderiaceae	Massilia	NA	4.50853313658466e-05	8.81072055287599	23.3433124035059	3.25047423964428	7.18150973750233	6.8945772641778e-13	5.80818887526522e-10
ASV6325	2013	Rhizosphere	NA	VT091	Bacteria	Proteobacteria	Gammaproteobacteria	Enterobacteriales	Enterobacteriaceae	Buttiauxella	NA	6.57963735497387e-05	12.7827076925678	22.6807740302178	2.99891679941438	7.56298875468863	3.93911670511488e-14	7.917222271421e-11
ASV7881	2013	Rhizosphere	NA	VT091	Bacteria	Proteobacteria	Gammaproteobacteria	Betaproteobacteriales	Burkholderiaceae	Pseudoduganella	NA	2.89865428470495e-05	5.61698219124954	22.687184777214	3.25137462211066	6.97772093776337	3.00006808428953e-12	2.21142518663192e-09
ASV2	2014	Soil	NA	NA	Bacteria	Proteobacteria	Alphaproteobacteria	Sphingomonadales	Sphingomonadaceae	Sphingomonas	NA	0.0193003880570834	2187.04663032583	0.33789382742231	0.0860904699172829	3.92486912601318	8.67769025417692e-05	0.000581542197665142
ASV4	2014	Soil	NA	NA	Bacteria	Actinobacteria	Actinobacteria	Propionibacteriales	Propionibacteriaceae	Microlunatus	NA	0.0142996775260347	1596.17659368377	0.718581965394767	0.136127679553047	5.27873513861481	1.30078666493641e-07	1.35021655820399e-06
ASV5	2014	Soil	NA	NA	Bacteria	Proteobacteria	Alphaproteobacteria	Sphingomonadales	Sphingomonadaceae	Sphingomonas	kaistensis	0.0124277890945381	1399.76870232287	0.448006589659552	0.12633024045767	3.54631312373437	0.0003906617128799	0.00228669280809776
ASV10	2014	Soil	NA	NA	Bacteria	Proteobacteria	Gammaproteobacteria	Betaproteobacteriales	Burkholderiaceae	NA	NA	0.00749641443085532	820.637111187264	0.882583458868477	0.101367790902133	8.70674452914315	3.12726867350205e-18	8.16059886811625e-17
ASV18	2014	Soil	NA	NA	Bacteria	Proteobacteria	Gammaproteobacteria	PLTA13	NA	NA	NA	0.00495137623864155	549.267777335266	0.561177774684484	0.0955804309976926	5.87126223251735	4.32489536741129e-09	5.27456560344077e-08
ASV28	2014	Soil	NA	NA	Bacteria	Acidobacteria	Subgroup_6	NA	NA	NA	NA	0.00420965512889221	463.951845509536	0.426075624355492	0.0966063521840558	4.41043072968666	1.03165204601949e-05	8.36605331068932e-05
ASV30	2014	Soil	NA	NA	Bacteria	Acidobacteria	Blastocatellia_(Subgroup_4)	Pyrinomonadales	Pyrinomonadaceae	RB41	NA	0.00402539223969063	432.392493890054	1.02011598769972	0.127917386045429	7.97480326354884	1.52623742276037e-15	3.49463480476162e-14
ASV31	2014	Soil	NA	NA	Bacteria	Actinobacteria	Thermoleophilia	Gaiellales	Gaiellaceae	Gaiella	NA	0.00396345688960847	441.611293725269	1.01768772925994	0.145730057774132	6.9833755973477	2.88170626443047e-12	5.04136702664971e-11
ASV34	2014	Soil	NA	NA	Bacteria	Actinobacteria	Thermoleophilia	Gaiellales	Gaiellaceae	Gaiella	NA	0.00343014200326579	382.028250307739	1.02862223407188	0.164726879760977	6.24441035709803	4.25401815303963e-10	5.87885171386038e-09
ASV41	2014	Soil	NA	NA	Bacteria	Acidobacteria	Blastocatellia_(Subgroup_4)	Blastocatellales	Blastocatellaceae	Stenotrophobacter	NA	0.00291478202657619	323.798218836565	0.597067528596545	0.119441131732082	4.99884353018209	5.76751796531919e-07	5.48677727413563e-06
ASV43	2014	Soil	NA	NA	Bacteria	Acidobacteria	Blastocatellia_(Subgroup_4)	Blastocatellales	Blastocatellaceae	Stenotrophobacter	NA	0.00289954847276117	311.604135409065	1.1879953439909	0.107368254296883	11.0646797023073	1.86126633998262e-28	7.69378325137951e-27
ASV48	2014	Soil	NA	NA	Bacteria	Acidobacteria	Subgroup_6	NA	NA	NA	NA	0.00273160705785169	306.576867632038	0.388892968823023	0.0813460788806256	4.78072175296511	1.74666973307355e-06	1.56897967753587e-05
ASV49	2014	Soil	NA	NA	Bacteria	Proteobacteria	Gammaproteobacteria	PLTA13	NA	NA	NA	0.00269873743829677	298.294270995779	0.529603924105501	0.0825508693199985	6.41548572980565	1.40374564223764e-10	2.05861035147074e-09
ASV52	2014	Soil	NA	NA	Bacteria	Proteobacteria	Deltaproteobacteria	RCP2-54	NA	NA	NA	0.00265450994121901	291.642802716072	0.822105603060262	0.0973618243080053	8.44381880581367	3.07135157776988e-17	7.63100171263996e-16
ASV56	2014	Soil	NA	NA	Bacteria	Actinobacteria	Acidimicrobiia	Actinomarinales	NA	NA	NA	0.00259059422280014	286.153784412247	0.858840004958289	0.14068659276664	6.10463291539704	1.03037215275112e-09	1.36729213792627e-08
ASV60	2014	Soil	NA	NA	Bacteria	Acidobacteria	Blastocatellia_(Subgroup_4)	Blastocatellales	Blastocatellaceae	JGI_0001001-H03	NA	0.0025411377217035	283.121936844977	0.438945867190363	0.0903313347982456	4.85928684847562	1.17809340942461e-06	1.08324297547684e-05
ASV62	2014	Soil	NA	NA	Bacteria	Proteobacteria	Alphaproteobacteria	Sphingomonadales	Sphingomonadaceae	NA	NA	0.00251306632592312	282.347740862356	0.60327168849901	0.115901202548223	5.20505115767032	1.93943170184494e-07	1.96509446406024e-06
ASV63	2014	Soil	NA	NA	Bacteria	Proteobacteria	Deltaproteobacteria	RCP2-54	NA	NA	NA	0.00249241861235309	271.079347260978	0.880443076601363	0.104107391658985	8.45706594480199	2.74188878110306e-17	6.88567876157655e-16
ASV64	2014	Soil	NA	NA	Bacteria	Proteobacteria	Alphaproteobacteria	Sphingomonadales	Sphingomonadaceae	Sphingomonas	NA	0.00235942196587961	267.58885999718	0.4779182465053	0.144211570826126	3.31400763314283	0.000919689965172242	0.00489372485387629
ASV65	2014	Soil	NA	NA	Bacteria	Actinobacteria	Actinobacteria	Streptomycetales	Streptomycetaceae	Streptomyces	NA	0.00233814792057437	259.86157405992	0.803234033262167	0.136700777415194	5.87585563484065	4.20664813094812e-09	5.14378361771169e-08
ASV67	2014	Soil	NA	NA	Bacteria	Proteobacteria	Gammaproteobacteria	NA	NA	NA	NA	0.00231423001678755	256.278560311413	0.835022418145967	0.122191962399493	6.83369349136039	8.27557458417832e-12	1.39047513966536e-10
ASV69	2014	Soil	NA	NA	Bacteria	Proteobacteria	Gammaproteobacteria	Betaproteobacteriales	Burkholderiaceae	NA	NA	0.00217425917574987	238.196312554517	1.0657237758461	0.155006300990284	6.87535776957163	6.18344739277007e-12	1.04270334915628e-10
ASV72	2014	Soil	NA	NA	Bacteria	Actinobacteria	Acidimicrobiia	Microtrichales	Ilumatobacteraceae	Ilumatobacter	NA	0.00211808733979724	235.748653526353	1.00829468390887	0.164695808941482	6.12216358381727	9.23131762349719e-10	1.23551531860617e-08
ASV73	2014	Soil	NA	NA	Bacteria	Actinobacteria	Thermoleophilia	Solirubrobacterales	67-14	NA	NA	0.00207341468849964	231.51237597331	0.734582922939455	0.124235367906863	5.91283251553743	3.36274069589196e-09	4.18862981080303e-08
ASV78	2014	Soil	NA	NA	Bacteria	Acidobacteria	Subgroup_6	NA	NA	NA	NA	0.00198732717824438	218.735397029176	0.55050496515934	0.0885289165579421	6.21836329374973	5.02367354330911e-10	6.86128044467744e-09
ASV80	2014	Soil	NA	NA	Bacteria	Acidobacteria	Subgroup_11	NA	NA	NA	NA	0.00193944507852278	212.186390236887	0.39677062762336	0.148234604710012	2.67663969826447	0.00743645571451599	0.0304629940800417
ASV82	2014	Soil	NA	NA	Bacteria	Proteobacteria	Alphaproteobacteria	Rhizobiales	Xanthobacteraceae	NA	NA	0.00192360126001737	217.051562873258	0.370047771924732	0.08586267952762	4.30976268106909	1.63429831439433e-05	0.000126807432334484
ASV83	2014	Soil	NA	NA	Bacteria	Acidobacteria	Blastocatellia_(Subgroup_4)	Blastocatellales	Blastocatellaceae	Stenotrophobacter	NA	0.00191439737446173	206.458548861231	1.30877798707758	0.136565385155353	9.58352649603523	9.37867561922756e-22	2.88209169851394e-20
ASV85	2014	Soil	NA	NA	Bacteria	Proteobacteria	Gammaproteobacteria	Betaproteobacteriales	Nitrosomonadaceae	Ellin6067	NA	0.00190731943697575	210.180674512725	0.464503842238595	0.122700954923996	3.78565792357786	0.000153302439567467	0.000978245485272728
ASV86	2014	Soil	NA	NA	Bacteria	Actinobacteria	Acidimicrobiia	Microtrichales	Iamiaceae	Iamia	NA	0.00191140266017161	216.110438791469	0.547423027846276	0.142847167407936	3.83222879234961	0.000126987557048281	0.000823831776350721
ASV90	2014	Soil	NA	NA	Bacteria	Proteobacteria	Deltaproteobacteria	RCP2-54	NA	NA	NA	0.00181943393599602	200.489890654157	0.862543479263812	0.0938388384513099	9.19175357985019	3.86488614674334e-20	1.09411413281443e-18
ASV91	2014	Soil	NA	NA	Bacteria	Actinobacteria	Acidimicrobiia	Microtrichales	Ilumatobacteraceae	NA	NA	0.00183347029639927	206.852463796386	0.603717014958383	0.131611298284546	4.58712149205562	4.49399184945787e-06	3.80279636391625e-05
ASV95	2014	Soil	NA	NA	Bacteria	Bacteroidetes	Bacteroidia	Cytophagales	Hymenobacteraceae	Hymenobacter	NA	0.00184136011023437	202.883643079193	0.726535720571567	0.101937782087881	7.12724669588372	1.02396474326532e-12	1.89799179198108e-11
ASV97	2014	Soil	NA	NA	Bacteria	Proteobacteria	Gammaproteobacteria	NA	NA	NA	NA	0.00181979333895831	200.269250264746	0.783299408744292	0.0879422614867282	8.90697368366521	5.24445005477605e-19	1.41600151478953e-17
ASV99	2014	Soil	NA	NA	Bacteria	Proteobacteria	Gammaproteobacteria	Betaproteobacteriales	SC-I-84	NA	NA	0.00179833117167236	202.453916160489	0.487688306232495	0.0955668477007511	5.10311177951161	3.34113518512823e-07	3.28556683152294e-06
ASV105	2014	Soil	NA	NA	Bacteria	Actinobacteria	Acidimicrobiia	NA	NA	NA	NA	0.00167423602000792	185.538604019509	0.980892165911696	0.139484062423323	7.03228848421957	2.03173171075311e-12	3.66417715093736e-11
ASV107	2014	Soil	NA	NA	Bacteria	Proteobacteria	Alphaproteobacteria	Rhizobiales	NA	NA	NA	0.00168401545698838	189.982378830436	0.437869469338027	0.106179413502473	4.12386407962054	3.72568800775731e-05	0.000271917010691163
ASV108	2014	Soil	NA	NA	Bacteria	Actinobacteria	Actinobacteria	Propionibacteriales	Nocardioidaceae	Marmoricola	NA	0.00167061366274144	188.88418147554	0.70646790052479	0.19903012343189	3.54955264229914	0.000385886302805084	0.00226157455508475
ASV113	2014	Soil	NA	NA	Bacteria	Actinobacteria	Acidimicrobiia	Microtrichales	Ilumatobacteraceae	NA	NA	0.00158302343950234	178.172600765878	0.68841472176344	0.144523864154891	4.76332905841517	1.90424931936041e-06	1.69747110128482e-05
ASV115	2014	Soil	NA	NA	Bacteria	Actinobacteria	Actinobacteria	Propionibacteriales	Nocardioidaceae	Marmoricola	NA	0.0015543431858244	176.802897829449	0.677559781620898	0.207352731958869	3.26766749210375	0.00108437681838396	0.00564673814790576
ASV119	2014	Soil	NA	NA	Bacteria	Actinobacteria	Thermoleophilia	Solirubrobacterales	Solirubrobacteraceae	Solirubrobacter	NA	0.00145591835572394	167.192934131295	0.544524487716486	0.218748135336258	2.48927602001931	0.0128003544772824	0.0478772760465501
ASV127	2014	Soil	NA	NA	Bacteria	Actinobacteria	Acidimicrobiia	Actinomarinales	NA	NA	NA	0.00137872571287944	153.772096130122	0.578792507427592	0.119401612479073	4.84744297342747	1.25062965778115e-06	1.1476799865414e-05
ASV129	2014	Soil	NA	NA	Bacteria	Acidobacteria	Blastocatellia_(Subgroup_4)	Blastocatellales	Blastocatellaceae	JGI_0001001-H03	NA	0.00137145440205853	152.101154559383	0.661784255111693	0.130330120259703	5.07775373638103	3.81923273829228e-07	3.70116931961893e-06
ASV130	2014	Soil	NA	NA	Bacteria	Acidobacteria	Subgroup_6	NA	NA	NA	NA	0.00135434426013575	148.095219957062	0.557050333971494	0.122030962710981	4.564827823991	4.99904452972608e-06	4.21489837515352e-05
ASV132	2014	Soil	NA	NA	Bacteria	Proteobacteria	Gammaproteobacteria	Steroidobacterales	Steroidobacteraceae	Steroidobacter	NA	0.00136310661248317	151.723781310297	0.50158653466546	0.0955487590087869	5.24953479112516	1.52483800044111e-07	1.57577838496912e-06
ASV133	2014	Soil	NA	NA	Bacteria	Planctomycetes	Phycisphaerae	Tepidisphaerales	WD2101_soil_group	NA	NA	0.00138926459303536	153.621685550851	0.669890560454086	0.104960730715299	6.38229703517529	1.74451162169638e-10	2.51500425461229e-09
ASV135	2014	Soil	NA	NA	Bacteria	Actinobacteria	Actinobacteria	Streptomycetales	Streptomycetaceae	Streptomyces	NA	0.00133289466602437	150.865041481626	0.661668603220901	0.182716460657842	3.6212862313481	0.000293141969281624	0.00177096058155891
ASV136	2014	Soil	NA	NA	Bacteria	Actinobacteria	Acidimicrobiia	Microtrichales	Iamiaceae	Iamia	NA	0.00131093045651072	148.63213019051	0.367285355483388	0.123307705840481	2.97860829523933	0.00289560684762238	0.0134983828196049
ASV140	2014	Soil	NA	NA	Bacteria	Acidobacteria	Blastocatellia_(Subgroup_4)	Blastocatellales	Blastocatellaceae	NA	NA	0.00130982594542489	143.562947259568	0.738334012748073	0.121206327949964	6.09154674707138	1.11824920438907e-09	1.46723090834308e-08
ASV142	2014	Soil	NA	NA	Bacteria	Proteobacteria	Alphaproteobacteria	Sphingomonadales	Sphingomonadaceae	Sphingomonas	NA	0.00130070989518397	145.626225372198	0.679250765666059	0.155806295498045	4.35958485178528	1.30309419670306e-05	0.000103516207360544
ASV147	2014	Soil	NA	NA	Bacteria	Acidobacteria	Blastocatellia_(Subgroup_4)	Blastocatellales	Blastocatellaceae	Stenotrophobacter	NA	0.00128092080035395	137.771035152552	1.10817063361283	0.147265362149876	7.52499173896046	5.27236576418001e-14	1.06611344088679e-12
ASV152	2014	Soil	NA	NA	Bacteria	Proteobacteria	Alphaproteobacteria	Rhizobiales	Methyloligellaceae	Methyloceanibacter	NA	0.00121306330200645	136.980076130185	0.521271587406405	0.146074258805934	3.56853830146034	0.000358978381434175	0.00212520661556278
ASV155	2014	Soil	NA	NA	Bacteria	Proteobacteria	Alphaproteobacteria	Rhizobiales	Hyphomicrobiaceae	Pedomicrobium	NA	0.00119899284838714	135.150486087856	0.437993374118558	0.101160614499818	4.3296828146427	1.49324263169912e-05	0.000116637731315495
ASV158	2014	Soil	NA	NA	Bacteria	Planctomycetes	028H05-P-BN-P5	NA	NA	NA	NA	0.0011908204438129	131.390933157893	0.906949527196047	0.147269961146858	6.15841492815792	7.34766365282461e-10	9.89075991998380e-09
ASV161	2014	Soil	NA	NA	Bacteria	Acidobacteria	Subgroup_6	NA	NA	NA	NA	0.00116067211452292	128.253521055882	0.543346017292978	0.134785045166354	4.031204030257	5.54918445815962e-05	0.000389192801862816
ASV164	2014	Soil	NA	NA	Bacteria	Bacteroidetes	Bacteroidia	Chitinophagales	Chitinophagaceae	Ferruginibacter	NA	0.00116318075191933	126.711503542109	0.933567711712022	0.156564046474472	5.96284864075892	2.47878016251004e-09	3.13777293742124e-08
ASV165	2014	Soil	NA	NA	Bacteria	Actinobacteria	Actinobacteria	Micrococcales	Microbacteriaceae	Agromyces	ramosus	0.00112868955372807	128.241157975712	0.442078157251503	0.171075613806584	2.5841097244363	0.00976307289076928	0.03828993574541
ASV171	2014	Soil	NA	NA	Bacteria	Actinobacteria	Thermoleophilia	Solirubrobacterales	Solirubrobacteraceae	Solirubrobacter	NA	0.00115008015933114	124.127278961886	1.31175164102558	0.398270549269348	3.29361948412221	0.000989062943669453	0.005221249181477
ASV172	2014	Soil	NA	NA	Bacteria	Actinobacteria	Acidimicrobiia	Microtrichales	NA	NA	NA	0.00115540761215324	128.234883652108	0.863501150706828	0.207150987002502	4.16846264264431	3.06661008663962e-05	0.000225932739979396
ASV174	2014	Soil	NA	NA	Bacteria	Acidobacteria	Subgroup_17	NA	NA	NA	NA	0.00115644413592717	126.512410688996	0.775342715651984	0.121150222152501	6.39984559562756	1.55534155515692e-10	2.26324000128909e-09
ASV175	2014	Soil	NA	NA	Bacteria	NA	NA	NA	NA	NA	NA	0.00112324419786713	123.990486360546	1.17089283528653	0.165235142465142	7.08622159800866	1.3782306118919e-12	2.51473249536995e-11
ASV178	2014	Soil	NA	NA	Bacteria	Acidobacteria	Subgroup_6	NA	NA	NA	NA	0.00110707826885841	122.878669352922	0.251675363509324	0.0940468582919294	2.67606348665154	0.00744925327782319	0.030468880963846
ASV180	2014	Soil	NA	NA	Bacteria	Acidobacteria	Subgroup_5	NA	NA	NA	NA	0.00112601924587984	123.335302966175	0.610832207765905	0.119249268790172	5.12231407339452	3.01808634741535e-07	2.9804400272256e-06
ASV185	2014	Soil	NA	NA	Bacteria	Chloroflexi	Anaerolineae	Anaerolineales	Anaerolineaceae	NA	NA	0.00107043880808809	118.670052985731	0.655001950759909	0.100303100624819	6.53022635072796	6.56703689494541e-11	1.00572555200951e-09
ASV187	2014	Soil	NA	NA	Bacteria	Actinobacteria	Actinobacteria	Streptomycetales	Streptomycetaceae	Streptomyces	NA	0.00105224248601659	118.199556662075	0.662336819674675	0.164486524001296	4.02669351605642	5.656668681466e-05	0.000396136422955438
ASV189	2014	Soil	NA	NA	Bacteria	Actinobacteria	Acidimicrobiia	Microtrichales	Ilumatobacteraceae	Ilumatobacter	NA	0.00107460864664694	121.928191324055	0.429974325158488	0.144588083127308	2.97378812872082	0.00294148101285564	0.0136713013045261
ASV191	2014	Soil	NA	NA	Bacteria	Actinobacteria	Actinobacteria	NA	NA	NA	NA	0.00107158132619455	121.997526770586	0.480329222397821	0.153583379734573	3.12748178369261	0.00176310745340716	0.00875183306574373
ASV192	2014	Soil	NA	NA	Bacteria	NA	NA	NA	NA	NA	NA	0.00103286445501938	116.028096534165	0.812913116747203	0.199156031794509	4.08179008901911	4.4690151774778e-05	0.000323138852848279
ASV194	2014	Soil	NA	NA	Bacteria	Proteobacteria	Gammaproteobacteria	Betaproteobacteriales	Rhodocyclaceae	Denitratisoma	NA	0.00104682696406414	117.811915732038	0.534359467812474	0.109087580991882	4.89844456127633	9.65982845582375e-07	8.95259101530809e-06
ASV196	2014	Soil	NA	NA	Bacteria	Proteobacteria	Alphaproteobacteria	Rhizobiales	Xanthobacteraceae	Pseudolabrys	NA	0.00104141577729591	117.006603442889	0.629115888204519	0.113795398724939	5.52848265618533	3.23012352483648e-08	3.60093245453728e-07
ASV198	2014	Soil	NA	NA	Bacteria	Proteobacteria	Alphaproteobacteria	Rhizobiales	Xanthobacteraceae	Pseudorhodoplanes	NA	0.00101603229747054	113.520163352695	0.532384044402159	0.103636508622348	5.13703183828942	2.79111683615546e-07	2.77389505142174e-06
ASV199	2014	Soil	NA	NA	Bacteria	Bacteroidetes	Bacteroidia	Chitinophagales	Chitinophagaceae	Flavisolibacter	NA	0.00101155193562853	112.480826460753	0.644302798239212	0.145216865825144	4.43683173148097	9.12926008942083e-06	7.45503039819662e-05
ASV200	2014	Soil	NA	NA	Bacteria	Actinobacteria	Actinobacteria	Micrococcales	Cellulomonadaceae	NA	NA	0.00102157111636816	115.062691282031	0.85124968288486	0.182588287425956	4.66212644242069	3.12958804582563e-06	2.72729585112901e-05
ASV202	2014	Soil	NA	NA	Bacteria	Actinobacteria	Actinobacteria	Streptosporangiales	Streptosporangiaceae	Streptosporangium	NA	0.0009916656233258	111.705525044	0.746577629504112	0.168437297253362	4.4323771615803	9.31998017882959e-06	7.58425564726708e-05
ASV203	2014	Soil	NA	NA	Bacteria	Acidobacteria	Holophagae	Subgroup_7	NA	NA	NA	0.000977989121584483	108.374221687939	0.681220040845483	0.111801993450489	6.09309386909238	1.10749075793714e-09	1.46132466958316e-08
ASV204	2014	Soil	NA	NA	Bacteria	Actinobacteria	Thermoleophilia	Solirubrobacterales	67-14	NA	NA	0.000977055742393885	109.139478964411	0.545881814090649	0.167362561173276	3.26167220592114	0.00110757136759609	0.00576109783746253
ASV210	2014	Soil	NA	NA	Bacteria	NA	NA	NA	NA	NA	NA	0.000951079929193041	107.722263322553	0.320335324881929	0.128028773263662	2.50205728537468	0.0123473944201361	0.0465869784624036
ASV212	2014	Soil	NA	NA	Bacteria	Actinobacteria	Thermoleophilia	Solirubrobacterales	67-14	NA	NA	0.000944936729731437	104.187085129321	0.722968886652427	0.212377305160342	3.40417205174816	0.000663649376297389	0.00367723159749123
ASV214	2014	Soil	NA	NA	Bacteria	Proteobacteria	Gammaproteobacteria	Betaproteobacteriales	TRA3-20	NA	NA	0.000952319150369632	106.449042173265	0.529829447815945	0.125880347050476	4.20899258883909	2.56511801196273e-05	0.000192322090431427
ASV215	2014	Soil	NA	NA	Bacteria	Actinobacteria	Actinobacteria	Streptomycetales	Streptomycetaceae	Streptomyces	NA	0.000918364846366092	102.297312658016	0.677413570771171	0.162449170776083	4.17000325415576	3.04595289615214e-05	0.000224765339303738
ASV225	2014	Soil	NA	NA	Bacteria	Acidobacteria	Subgroup_6	NA	NA	NA	NA	0.000884252130841267	95.417762271097	0.586761633118209	0.215302400731915	2.72529071261411	0.00642448920841063	0.0271474079901032
ASV229	2014	Soil	NA	NA	Bacteria	Bacteroidetes	Bacteroidia	Chitinophagales	Chitinophagaceae	Flavisolibacter	NA	0.000871421709690863	96.9338942060089	0.39942120184384	0.135023070624579	2.95817003713683	0.00309471363432037	0.0143122845405054
ASV230	2014	Soil	NA	NA	Bacteria	Proteobacteria	Deltaproteobacteria	Myxococcales	NA	NA	NA	0.00086182586570227	97.0065532596289	0.648108697981544	0.133851981586005	4.84198059903289	1.28551317955583e-06	1.17737883562849e-05
ASV231	2014	Soil	NA	NA	Bacteria	NA	NA	NA	NA	NA	NA	0.000865705580128099	95.8195282673703	0.978204415830375	0.118215488386116	8.27475679528013	1.28718075163857e-16	3.14786455021139e-15
ASV241	2014	Soil	NA	NA	Bacteria	Actinobacteria	Acidimicrobiia	Microtrichales	Ilumatobacteraceae	NA	NA	0.00084048678459961	95.6803577311171	0.521934895684197	0.171014173153323	3.05199789035178	0.00227323698527859	0.0109129393198729
ASV243	2014	Soil	NA	NA	Bacteria	Proteobacteria	Gammaproteobacteria	Betaproteobacteriales	Burkholderiaceae	NA	NA	0.000832776458864399	95.0563130636228	0.473223497314769	0.143668373994846	3.29385990915262	0.000988217373063704	0.005221249181477
ASV251	2014	Soil	NA	NA	Bacteria	Proteobacteria	Alphaproteobacteria	Sphingomonadales	Sphingomonadaceae	NA	NA	0.000795664807509412	90.6050574463101	0.264024755680611	0.10386573870841	2.54198120538889	0.0110226100439352	0.0423758119466842
ASV253	2014	Soil	NA	NA	Bacteria	Acidobacteria	Blastocatellia_(Subgroup_4)	Blastocatellales	Blastocatellaceae	NA	NA	0.000813174492979129	88.9837986484603	0.802189676236977	0.187472464963442	4.27897332226046	1.87757362948885e-05	0.00014378380089579
ASV257	2014	Soil	NA	NA	Bacteria	Actinobacteria	Actinobacteria	Frankiales	NA	NA	NA	0.000793349854148171	89.9551993063871	0.55935466405088	0.138066520610905	4.05134178493017	5.09247556373397e-05	0.000362054084599717
ASV260	2014	Soil	NA	NA	Bacteria	Bacteroidetes	Bacteroidia	Sphingobacteriales	Sphingobacteriaceae	NA	NA	0.000765214242719231	85.0379375144079	0.973383390395204	0.168426518870423	5.77927630947514	7.50226282093699e-09	8.83243533290239e-08
ASV261	2014	Soil	NA	NA	Bacteria	Bacteroidetes	Bacteroidia	Sphingobacteriales	Sphingobacteriaceae	NA	NA	0.000757024810473117	83.516713227153	1.09024637753346	0.192276536963855	5.67019977969758	1.42631101497593e-08	1.65317586872272e-07
ASV267	2014	Soil	NA	NA	Bacteria	Firmicutes	Bacilli	Bacillales	Thermoactinomycetaceae	Shimazuella	NA	0.000731086200880081	81.7640683812234	0.742177271441113	0.263032504258743	2.82161808683173	0.00477820424855477	0.0211354091335221
ASV268	2014	Soil	NA	NA	Bacteria	Acidobacteria	Blastocatellia_(Subgroup_4)	Blastocatellales	Blastocatellaceae	Stenotrophobacter	NA	0.000773580841121139	82.8555902510452	1.45673216663254	0.34020658707895	4.28190464840848	1.8530038726105e-05	0.000142592769175678
ASV272	2014	Soil	NA	NA	Bacteria	Proteobacteria	Alphaproteobacteria	Rhizobiales	Hyphomicrobiaceae	NA	NA	0.000759539001765143	84.1894049521609	0.700324114524111	0.109524643913979	6.39421494101501	1.61374295706125e-10	2.34092961255686e-09
ASV273	2014	Soil	NA	NA	Bacteria	Proteobacteria	Gammaproteobacteria	Betaproteobacteriales	Burkholderiaceae	Rubrivivax	NA	0.000776898766609383	86.0393414395177	0.783822494544545	0.267407826364433	2.93118756171453	0.00337668840344003	0.0155241255240831
ASV276	2014	Soil	NA	NA	Bacteria	NA	NA	NA	NA	NA	NA	0.000766868386179441	83.7678505225666	0.894037852344613	0.127264139796404	7.02505712744285	2.13978680126437e-12	3.81486417889537e-11
ASV284	2014	Soil	NA	NA	Bacteria	Proteobacteria	Alphaproteobacteria	Rhizobiales	NA	NA	NA	0.000730633211556962	80.8196020695013	0.804860176485496	0.113819628587827	7.07136533892693	1.53416636987601e-12	2.78836230104702e-11
ASV290	2014	Soil	NA	NA	Bacteria	Actinobacteria	Thermoleophilia	Solirubrobacterales	67-14	NA	NA	0.000695779495659187	78.2613612227619	0.657504461191252	0.24502276392836	2.68344234898719	0.00728685374186147	0.0299620544262631
ASV292	2014	Soil	NA	NA	Bacteria	NA	NA	NA	NA	NA	NA	0.000703295006812425	79.3584276267815	0.682191427932712	0.153446681511012	4.44578808231676	8.75702418047764e-06	7.18876273233937e-05
ASV293	2014	Soil	NA	NA	Bacteria	Proteobacteria	Deltaproteobacteria	Myxococcales	BIrii41	NA	NA	0.000718607081536938	80.1195333489581	0.365775187085913	0.118034695471387	3.09887855960607	0.00194254626154658	0.00949124852268206
ASV294	2014	Soil	NA	NA	Bacteria	Actinobacteria	Thermoleophilia	Solirubrobacterales	67-14	NA	NA	0.00071241460121969	81.1523620102338	0.474660512182309	0.175610642615874	2.70291427166273	0.00687344715887846	0.0286148588940475
ASV301	2014	Soil	NA	NA	Bacteria	Actinobacteria	Thermoleophilia	Solirubrobacterales	67-14	NA	NA	0.000688496175078032	76.9881226211048	0.82730678943187	0.153948660846032	5.37391351691771	7.7045821982214e-08	8.14210485246429e-07
ASV302	2014	Soil	NA	NA	Bacteria	Proteobacteria	Alphaproteobacteria	Rhizobiales	Hyphomicrobiaceae	Pedomicrobium	NA	0.000698435043088805	78.5730117399939	0.519962409836419	0.139319922262231	3.73214685590863	0.000189854756671216	0.00119677674549427
ASV303	2014	Soil	NA	NA	Bacteria	NA	NA	NA	NA	NA	NA	0.000685248321881666	77.6669187118483	0.624016711120474	0.177635420116651	3.51290700194078	0.000443232584778436	0.00257825579514331
ASV308	2014	Soil	NA	NA	Bacteria	Actinobacteria	Actinobacteria	Frankiales	NA	NA	NA	0.000702482176980344	79.3930881659954	0.544537763668633	0.156733400551529	3.47429304636063	0.000512201307551009	0.00292123602877993
ASV313	2014	Soil	NA	NA	Bacteria	Proteobacteria	Alphaproteobacteria	Rhizobiales	Xanthobacteraceae	NA	NA	0.000681254458097861	76.6221223723937	0.462155443930507	0.108348996995301	4.2654335226615	1.99514414807181e-05	0.000152276443066069
ASV328	2014	Soil	NA	NA	Bacteria	Actinobacteria	Acidimicrobiia	NA	NA	NA	NA	0.000649427776319316	73.4139760062204	0.358134475574292	0.111050523846687	3.22496880851028	0.00125986394388842	0.00645265842313907
ASV332	2014	Soil	NA	NA	Bacteria	Proteobacteria	Alphaproteobacteria	Rhizobiales	Hyphomicrobiaceae	Pedomicrobium	NA	0.000628082523072201	70.540022578519	0.418468582744601	0.101578319900064	4.11966434526877	3.79424716794351e-05	0.00027605807665832
ASV340	2014	Soil	NA	NA	Bacteria	Proteobacteria	Alphaproteobacteria	Dongiales	Dongiaceae	Dongia	NA	0.000619914686160607	68.7578139237495	0.404632164933586	0.124408570697334	3.25244605468534	0.00114416312080348	0.00593161591262269
ASV342	2014	Soil	NA	NA	Bacteria	Bacteroidetes	Bacteroidia	Chitinophagales	Chitinophagaceae	NA	NA	0.000628353105939852	67.8253424269585	0.748091539894694	0.245535586481576	3.04677440290647	0.00231311242932711	0.0110929652539907
ASV343	2014	Soil	NA	NA	Bacteria	Acidobacteria	Blastocatellia_(Subgroup_4)	Pyrinomonadales	Pyrinomonadaceae	RB41	NA	0.000619101060749363	68.7300070628239	0.303408783413687	0.121390054370881	2.49945339415278	0.0124385058923206	0.0468550492121206
ASV345	2014	Soil	NA	NA	Bacteria	Acidobacteria	Subgroup_17	NA	NA	NA	NA	0.000630527342847055	68.2060329711496	1.05094137604508	0.103199303360379	10.183609208825	2.34691705414539e-24	8.00178799993657e-23
ASV351	2014	Soil	NA	NA	Bacteria	Acidobacteria	Subgroup_6	NA	NA	NA	NA	0.000604650650333052	64.6052436661355	1.20885568952844	0.169989491948499	7.1113553883359	1.1490882237978e-12	2.12149845587333e-11
ASV352	2014	Soil	NA	NA	Bacteria	Proteobacteria	Deltaproteobacteria	RCP2-54	NA	NA	NA	0.000619653586422815	66.0164340202822	1.09171425850223	0.151421473473957	7.20977172824828	5.60457511018303e-13	1.05987734168684e-11
ASV363	2014	Soil	NA	NA	Bacteria	Actinobacteria	Actinobacteria	Propionibacteriales	Nocardioidaceae	Nocardioides	NA	0.000593846235748262	67.9682496772052	0.431930834303234	0.166250630946894	2.59807034621845	0.00937492859120216	0.0370163072269698
ASV371	2014	Soil	NA	NA	Bacteria	Proteobacteria	Deltaproteobacteria	Myxococcales	Haliangiaceae	Haliangium	NA	0.000593391170882156	65.7090786389628	0.469935730742059	0.107129883773658	4.38659797050589	1.15137317335051e-05	9.27252429779353e-05
ASV380	2014	Soil	NA	NA	Bacteria	Proteobacteria	Deltaproteobacteria	Myxococcales	NA	NA	NA	0.000573979496295073	66.2461674215342	0.507743769443437	0.183167351492086	2.77202113426516	0.00557094194725018	0.0241614390302745
ASV384	2014	Soil	NA	NA	Bacteria	Actinobacteria	Actinobacteria	Frankiales	Cryptosporangiaceae	Cryptosporangium	NA	0.000549833453633674	60.9953292386558	1.02378920727434	0.219148361538046	4.67167173913188	2.9875815115782e-06	2.61329461434116e-05
ASV385	2014	Soil	NA	NA	Bacteria	Bacteroidetes	Bacteroidia	Cytophagales	Hymenobacteraceae	Hymenobacter	NA	0.000546220750241706	61.2300975305674	0.531582239607243	0.158166935136623	3.36089359731265	0.000776907485607837	0.00423446308666768
ASV389	2014	Soil	NA	NA	Bacteria	Proteobacteria	Gammaproteobacteria	Betaproteobacteriales	Rhodocyclaceae	Methyloversatilis	NA	0.00055577376267415	61.7363227290272	0.84373749665126	0.160839656750278	5.2458300005033	1.55580310640572e-07	1.60422876600908e-06
ASV394	2014	Soil	NA	NA	Bacteria	Proteobacteria	Alphaproteobacteria	Rhizobiales	Rhizobiales_Incertae_Sedis	Nordella	NA	0.000540681685378369	58.6117787630777	1.07385933446388	0.153344479129617	7.0029213999689	2.50679484451302e-12	4.43531769648497e-11
ASV395	2014	Soil	NA	NA	Bacteria	Actinobacteria	Acidimicrobiia	Microtrichales	Microtrichaceae	Sva0996_marine_group	NA	0.000546627790884872	61.9495963224607	0.451867014462096	0.162290201537296	2.78431482727718	0.00536409400701077	0.0234165262679881
ASV397	2014	Soil	NA	NA	Bacteria	Acidobacteria	Subgroup_6	NA	NA	NA	NA	0.00054275355879692	60.2039865133464	0.535873929376206	0.0991062443450506	5.40706524515745	6.40658103618265e-08	6.87934253333544e-07
ASV399	2014	Soil	NA	NA	Bacteria	Chloroflexi	Anaerolineae	NA	NA	NA	NA	0.000540594292684616	59.3595318081636	0.602319590108285	0.134406690534542	4.48132148565544	7.41822678568372e-06	6.1546247452804e-05
ASV411	2014	Soil	NA	NA	Bacteria	Proteobacteria	Gammaproteobacteria	Betaproteobacteriales	Burkholderiaceae	NA	NA	0.000512489276431305	56.033109064655	1.03653522155134	0.202076027526253	5.12943189867824	2.90617881148878e-07	2.88211491050193e-06
ASV412	2014	Soil	NA	NA	Bacteria	Actinobacteria	Thermoleophilia	Solirubrobacterales	Solirubrobacteraceae	Solirubrobacter	NA	0.000505840026929149	55.8827723490442	1.053251213119	0.239050655940674	4.40597499711688	1.05309110839187e-05	8.52511016862809e-05
ASV418	2014	Soil	NA	NA	Bacteria	NA	NA	NA	NA	NA	NA	0.000510584190971345	57.652020647585	0.313752951424766	0.116740981076754	2.68759906359259	0.00719677513753896	0.0296700235370207
ASV421	2014	Soil	NA	NA	Bacteria	Bacteroidetes	Bacteroidia	Sphingobacteriales	Sphingobacteriaceae	NA	NA	0.000498929229017751	56.4316183475192	0.636860861475423	0.167495377305923	3.80225933228129	0.000143382525580915	0.000921237657480682
ASV427	2014	Soil	NA	NA	Bacteria	Acidobacteria	Subgroup_6	NA	NA	NA	NA	0.000492158249370724	54.4315938733535	0.80641497984683	0.0953871940503279	8.45412204306327	2.81195085460858e-17	7.02386226838324e-16
ASV428	2014	Soil	NA	NA	Bacteria	NA	NA	NA	NA	NA	NA	0.000502756600707619	55.0797350697218	0.824505924076906	0.14083397552167	5.85445323845196	4.78581837934065e-09	5.77349250277563e-08
ASV433	2014	Soil	NA	NA	Bacteria	Acidobacteria	Blastocatellia_(Subgroup_4)	Blastocatellales	Blastocatellaceae	NA	NA	0.000480441161832033	53.3757330270294	0.499853800103463	0.16129698575235	3.09896553721669	0.00194197607947463	0.00949124852268206
ASV435	2014	Soil	NA	NA	Bacteria	Bacteroidetes	Bacteroidia	Cytophagales	Hymenobacteraceae	Hymenobacter	NA	0.000492317796810088	53.8370339721281	0.807814137057934	0.184631154001198	4.37528618302788	1.21273265357002e-05	9.69978463155065e-05
ASV437	2014	Soil	NA	NA	Bacteria	Acidobacteria	Blastocatellia_(Subgroup_4)	Blastocatellales	Blastocatellaceae	NA	NA	0.000493915574046168	54.2310416990294	0.954449916033231	0.1913434332207	4.98815088643438	6.0959950697647e-07	5.78747824611197e-06
ASV443	2014	Soil	NA	NA	Bacteria	Proteobacteria	Alphaproteobacteria	Rhizobiales	Amb-16S-1323	NA	NA	0.000491907809770062	53.0622715989494	1.13237096352071	0.279607826397393	4.04985431956875	5.12495271532102e-05	0.000363809333332287
ASV446	2014	Soil	NA	NA	Bacteria	Planctomycetes	Phycisphaerae	Tepidisphaerales	WD2101_soil_group	NA	NA	0.000486537551607672	53.6389985824324	0.517519297975818	0.0991435430755892	5.21989916762658	1.79020571218148e-07	1.83781338057136e-06
ASV447	2014	Soil	NA	NA	Bacteria	Proteobacteria	Gammaproteobacteria	Betaproteobacteriales	SC-I-84	NA	NA	0.000489459675537251	53.0963091599336	0.904949960517104	0.130556847779872	6.93146300562431	4.16510383481074e-12	7.17904059498191e-11
ASV449	2014	Soil	NA	NA	Bacteria	Actinobacteria	NA	NA	NA	NA	NA	0.00047269744836487	53.1091388612634	0.499830832665992	0.128737434191891	3.88256015667488	0.00010336243417362	0.000680008352147859
ASV459	2014	Soil	NA	NA	Bacteria	Acidobacteria	Blastocatellia_(Subgroup_4)	Blastocatellales	Blastocatellaceae	NA	NA	0.000473096036620278	50.874755359231	1.13437414048587	0.145389479058923	7.80231243573086	6.07829318737723e-15	1.3392314848226e-13
ASV460	2014	Soil	NA	NA	Bacteria	NA	NA	NA	NA	NA	NA	0.00046444980566978	49.9034358177601	1.15302606039697	0.250010784345387	4.61190529606946	3.98994781957449e-06	3.39472609567076e-05
ASV461	2014	Soil	NA	NA	Bacteria	Actinobacteria	Actinobacteria	Propionibacteriales	Nocardioidaceae	NA	NA	0.000459611938258589	52.1317665536326	0.405257355871498	0.157157345431308	2.57867269747587	0.00991807101375925	0.0387352087836701
ASV462	2014	Soil	NA	NA	Bacteria	Acidobacteria	Holophagae	Subgroup_7	NA	NA	NA	0.000466536871237582	51.0511964700298	0.863338209081593	0.133074376660979	6.48763669418523	8.71932212555982e-11	1.3138049564029e-09
ASV463	2014	Soil	NA	NA	Bacteria	Proteobacteria	Gammaproteobacteria	Betaproteobacteriales	Burkholderiaceae	Cupriavidus	NA	0.000460441354959675	49.0166992161451	1.39247605947232	0.363419608347075	3.83159308823665	0.000127316185127648	0.000824818170223639
ASV465	2014	Soil	NA	NA	Bacteria	Bacteroidetes	Bacteroidia	Cytophagales	Hymenobacteraceae	Adhaeribacter	NA	0.000459866815385411	50.984984411633	0.658444130923343	0.129236132214146	5.0948919597214	3.48940192226435e-07	3.41698037293434e-06
ASV466	2014	Soil	NA	NA	Bacteria	Actinobacteria	NA	NA	NA	NA	NA	0.000455664839843116	50.9156853391033	0.693734994350063	0.12580496330883	5.51436903683252	3.50033439594228e-08	3.88362516946471e-07
ASV467	2014	Soil	NA	NA	Bacteria	Proteobacteria	Alphaproteobacteria	Rhizobiales	Xanthobacteraceae	Pseudolabrys	NA	0.000447200323556901	50.1257945125492	0.674980350125117	0.210710452236968	3.20335485477494	0.00135836492548279	0.00689665496405446
ASV468	2014	Soil	NA	NA	Bacteria	Proteobacteria	Alphaproteobacteria	Rhizobiales	Xanthobacteraceae	NA	NA	0.000446290493544906	49.5788072508369	1.0588124394082	0.175676646648459	6.02705288157598	1.66976382227223e-09	2.17255343003721e-08
ASV472	2014	Soil	NA	NA	Bacteria	Proteobacteria	Gammaproteobacteria	Betaproteobacteriales	Burkholderiaceae	Massilia	niabensis	0.000450529931914664	50.0720135291305	0.638451225002642	0.140735383156809	4.53653665966341	5.71855528715824e-06	4.78698418392762e-05
ASV480	2014	Soil	NA	NA	Bacteria	Gemmatimonadetes	Gemmatimonadetes	Gemmatimonadales	Gemmatimonadaceae	NA	NA	0.000459669273524671	48.6341214170261	1.09957688765715	0.352605571271729	3.11843310839175	0.00181815407843267	0.00899639586902436
ASV485	2014	Soil	NA	NA	Bacteria	Proteobacteria	Gammaproteobacteria	Betaproteobacteriales	TRA3-20	NA	NA	0.000444001865179126	48.9413259412245	0.496992009613911	0.171391107880018	2.89975376063168	0.00373455914331552	0.0169689939284308
ASV486	2014	Soil	NA	NA	Bacteria	Proteobacteria	NA	NA	NA	NA	NA	0.000453057292576085	50.8256063661516	0.514634009028333	0.132874024793723	3.87309716723991	0.000107460958864334	0.000704986150077673
ASV493	2014	Soil	NA	NA	Bacteria	Planctomycetes	Planctomycetacia	Pirellulales	Pirellulaceae	Pirellula	NA	0.000438400019450375	48.239291224522	0.913151795481216	0.11908414532001	7.66812234346851	1.74532375569498e-14	3.70563966493238e-13
ASV499	2014	Soil	NA	NA	Bacteria	Actinobacteria	Actinobacteria	NA	NA	NA	NA	0.000422211724078892	48.1938989489286	0.455371688986919	0.152447830516615	2.987065722377	0.00281669162390515	0.0131963556421875
ASV501	2014	Soil	NA	NA	Bacteria	Acidobacteria	Subgroup_6	NA	NA	NA	NA	0.000415696134794887	46.6965508675827	0.53391562774067	0.13302336485572	4.01369810724429	5.97747890490774e-05	0.000414870786995899
ASV503	2014	Soil	NA	NA	Bacteria	Planctomycetes	Planctomycetacia	Pirellulales	Pirellulaceae	Pirellula	NA	0.000426762352070788	47.756013846485	0.501923367292011	0.184696271132079	2.717560913469	0.00657650486590119	0.0276071593148257
ASV504	2014	Soil	NA	NA	Bacteria	NA	NA	NA	NA	NA	NA	0.000426142331751933	47.5042077575902	0.68947228267802	0.130003006424267	5.30351029289211	1.1359679580558e-07	1.19238344541093e-06
ASV505	2014	Soil	NA	NA	Bacteria	Acidobacteria	Subgroup_6	NA	NA	NA	NA	0.000415254727488094	45.8151774180644	0.446221316704342	0.140810615008706	3.16894657889786	0.0015299251254716	0.00767591864777429
ASV507	2014	Soil	NA	NA	Bacteria	Actinobacteria	NA	NA	NA	NA	NA	0.000410033344602633	45.6140780786343	0.673413525972348	0.133053884621132	5.06120905744223	4.1660609893002e-07	4.02059315723579e-06
ASV522	2014	Soil	NA	NA	Bacteria	Rokubacteria	NC10	Rokubacteriales	NA	NA	NA	0.00039073325936654	43.1005101482836	0.617247870362324	0.224076639304063	2.75462838196508	0.0058758832451246	0.0252727906427044
ASV528	2014	Soil	NA	NA	Bacteria	Actinobacteria	Actinobacteria	Corynebacteriales	Nocardiaceae	Williamsia	faeni	0.000415469693823527	46.6015482678581	0.656730839086675	0.2159512904951	3.0411063419951	0.00235710565075346	0.011280779195358
ASV533	2014	Soil	NA	NA	Bacteria	Firmicutes	Negativicutes	Selenomonadales	Veillonellaceae	Anaerosinus	NA	0.000395923175952083	44.2754983166965	0.845204891319978	0.210066666458164	4.02350789666245	5.73376607195891e-05	0.000399737631673434
ASV538	2014	Soil	NA	NA	Bacteria	Proteobacteria	Deltaproteobacteria	Desulfarculales	Desulfarculaceae	NA	NA	0.00039737760876258	44.2569129532184	0.548103714640217	0.113567768364178	4.826225984142	1.39144615019187e-06	1.2620281490381e-05
ASV543	2014	Soil	NA	NA	Bacteria	Bacteroidetes	Bacteroidia	Chitinophagales	Chitinophagaceae	Dinghuibacter	NA	0.000386322521761979	42.8372646707728	0.563404233058214	0.170271968800892	3.30884899626098	0.000936803481998738	0.00497251030047285
ASV547	2014	Soil	NA	NA	Bacteria	Bacteroidetes	Bacteroidia	Chitinophagales	Chitinophagaceae	Cnuella	NA	0.000382377048976114	42.3308363589255	0.762739343412529	0.165963280477445	4.59583192871503	4.31026035537414e-06	3.66058656726411e-05
ASV548	2014	Soil	NA	NA	Bacteria	Actinobacteria	Actinobacteria	Frankiales	Sporichthyaceae	Sporichthya	NA	0.000384796277346128	43.6847283363795	0.477637145442695	0.14502131252852	3.29356518097133	0.000989254019611892	0.005221249181477
ASV549	2014	Soil	NA	NA	Bacteria	Proteobacteria	Gammaproteobacteria	NA	NA	NA	NA	0.00038544350365345	43.175595029219	0.560613945093462	0.151405973675974	3.70272012049696	0.000213300152826043	0.00133198531263429
ASV552	2014	Soil	NA	NA	Bacteria	Proteobacteria	Deltaproteobacteria	NA	NA	NA	NA	0.000365515049168251	38.8254556418958	1.60025982820616	0.47538184276703	3.36626199034362	0.000761943039353062	0.00415775226263803
ASV557	2014	Soil	NA	NA	Bacteria	NA	NA	NA	NA	NA	NA	0.000378924887847778	42.6770864340651	0.73560979626984	0.188007504984233	3.91266187129887	9.12843092216555e-05	0.000606527750176889
ASV561	2014	Soil	NA	NA	Bacteria	Proteobacteria	Alphaproteobacteria	Rhizobiales	KF-JG30-B3	NA	NA	0.000369016952377149	40.588316078189	0.447279367526224	0.121258305353281	3.68864933600296	0.000225447686582612	0.00139110454957382
ASV572	2014	Soil	NA	NA	Bacteria	Proteobacteria	Alphaproteobacteria	Rhizobiales	Hyphomicrobiaceae	Pedomicrobium	NA	0.000368219185880754	41.0381364936784	0.882602590991512	0.143233107391444	6.16200127935109	7.18312710145004e-10	9.69722158695755e-09
ASV579	2014	Soil	NA	NA	Bacteria	Proteobacteria	Alphaproteobacteria	Rhizobiales	Xanthobacteraceae	NA	NA	0.000352239568114017	39.7739504901189	0.541681759709417	0.131417426568703	4.1218411732194	3.75856309815518e-05	0.00027388842794825
ASV584	2014	Soil	NA	NA	Bacteria	Bacteroidetes	Bacteroidia	Cytophagales	Hymenobacteraceae	NA	NA	0.000351914349345955	38.5987498642372	0.901596710283936	0.299935129718086	3.00597236186158	0.00264733058942238	0.0124654044185403
ASV585	2014	Soil	NA	NA	Bacteria	Chloroflexi	Chloroflexia	Thermomicrobiales	JG30-KF-CM45	NA	NA	0.000349077119791722	39.4575117761372	0.597235770222491	0.179979215017945	3.31835967927153	0.000905478047236099	0.00483370052415979
ASV586	2014	Soil	NA	NA	Bacteria	Planctomycetes	Planctomycetacia	NA	NA	NA	NA	0.000352232689380128	39.0528527818288	0.784910450105533	0.126350855750513	6.21214985401747	5.22645475297801e-10	7.09673550905822e-09
ASV591	2014	Soil	NA	NA	Bacteria	Verrucomicrobia	Verrucomicrobiae	Chthoniobacterales	NA	NA	NA	0.000344993330373657	37.8059627150144	1.05861890434993	0.140078454366127	7.55732856377032	4.1143175599145e-14	8.35564231406984e-13
ASV597	2014	Soil	NA	NA	Bacteria	Proteobacteria	Deltaproteobacteria	RCP2-54	NA	NA	NA	0.000334264389098426	36.3544971987575	0.929498792232672	0.288142542983992	3.22582976677731	0.00125608042428543	0.00644034210959083
ASV603	2014	Soil	NA	NA	Bacteria	Fibrobacteres	Fibrobacteria	Fibrobacterales	Fibrobacteraceae	possible_genus_04	NA	0.000346954753154644	38.263389458854	0.938845063165306	0.201533623866161	4.65850335618831	3.18516614755649e-06	2.7654109805272e-05
ASV611	2014	Soil	NA	NA	Bacteria	NA	NA	NA	NA	NA	NA	0.000335527089495845	37.1915791203584	0.587092621177224	0.127049314658144	4.620982197007	3.81927552233368e-06	3.25544451912785e-05
ASV612	2014	Soil	NA	NA	Bacteria	Acidobacteria	Blastocatellia_(Subgroup_4)	Blastocatellales	Blastocatellaceae	Blastocatella	NA	0.000329438809213018	36.192618357303	1.03583054637741	0.209013701640423	4.95580212324743	7.20324966491194e-07	6.81100793214649e-06
ASV615	2014	Soil	NA	NA	Bacteria	Actinobacteria	Acidimicrobiia	IMCC26256	NA	NA	NA	0.000326099280539177	36.1079477109798	0.928145435597752	0.258520633676229	3.59021801238565	0.000330401499133767	0.00197606325538262
ASV624	2014	Soil	NA	NA	Bacteria	NA	NA	NA	NA	NA	NA	0.000335557723985645	36.0228052908647	1.29128968599003	0.251239314374524	5.13968002661037	2.7520670800513e-07	2.74677464335889e-06
ASV629	2014	Soil	NA	NA	Bacteria	NA	NA	NA	NA	NA	NA	0.000333630142476336	37.5080626834898	0.996699957973484	0.213713580932297	4.66371839180978	3.10546282120685e-06	2.71133025006676e-05
ASV630	2014	Soil	NA	NA	Bacteria	Actinobacteria	Actinobacteria	Propionibacteriales	Nocardioidaceae	Kribbella	NA	0.000318423010581145	35.7788300754343	0.642887639947262	0.159870330736437	4.02130674894975	5.78761786787599e-05	0.000402890656644542
ASV631	2014	Soil	NA	NA	Bacteria	Firmicutes	Bacilli	Bacillales	Thermoactinomycetaceae	Novibacillus	thermophilus	0.000315744576730235	36.0306530388136	0.596713025153836	0.225074105784937	2.65118469791459	0.00802099653065366	0.0323262077607276
ASV632	2014	Soil	NA	NA	Bacteria	Actinobacteria	NA	NA	NA	NA	NA	0.000326354179538458	37.184292604541	0.506297017006046	0.159689246579917	3.17051415702351	0.00152169417593497	0.00764283171590562
ASV634	2014	Soil	NA	NA	Bacteria	Actinobacteria	Thermoleophilia	Gaiellales	Gaiellaceae	Gaiella	NA	0.000330097934472027	36.1936311977626	1.43932933634728	0.424747086312312	3.38867383139376	0.000702314970568222	0.00386397317729583
ASV637	2014	Soil	NA	NA	Bacteria	Bacteroidetes	Bacteroidia	Chitinophagales	Chitinophagaceae	NA	NA	0.00031612932507715	34.5259352290353	0.695847837805689	0.208567643930543	3.33631729587653	0.000848962098055518	0.00456329339472649
ASV640	2014	Soil	NA	NA	Bacteria	Acidobacteria	Subgroup_17	NA	NA	NA	NA	0.00031552595625202	34.2518896333944	1.36809690889437	0.215001827351438	6.36318735402236	1.97609402279209e-10	2.83139115965087e-09
ASV649	2014	Soil	NA	NA	Bacteria	Proteobacteria	Gammaproteobacteria	NA	NA	NA	NA	0.000306667193631294	33.6268704161557	0.861479952632049	0.242408109832159	3.55384130187941	0.000379648229506733	0.00223342176325686
ASV653	2014	Soil	NA	NA	Bacteria	Actinobacteria	Thermoleophilia	Gaiellales	Gaiellaceae	Gaiella	NA	0.000309538876580017	35.16247402524	0.45370285740444	0.157163755946032	2.88681607711282	0.00389161645460633	0.0175970381989024
ASV671	2014	Soil	NA	NA	Bacteria	Proteobacteria	Alphaproteobacteria	Dongiales	Dongiaceae	Dongia	NA	0.00030050911852037	32.4337393813752	1.11509975184826	0.340401649455072	3.27583533638381	0.00105349964271743	0.00551052276722635
ASV687	2014	Soil	NA	NA	Bacteria	Proteobacteria	Deltaproteobacteria	NA	NA	NA	NA	0.000287993160282786	31.8615352976986	0.934204403171965	0.179164268716847	5.21423389754345	1.84578453952346e-07	1.88657758952169e-06
ASV690	2014	Soil	NA	NA	Bacteria	Proteobacteria	Alphaproteobacteria	Rhizobiales	NA	NA	NA	0.00029023935394265	33.224318562688	0.415146947244672	0.157818288043385	2.63053764168666	0.00852499283342927	0.034092672538483
ASV695	2014	Soil	NA	NA	Bacteria	Chloroflexi	Chloroflexia	Thermomicrobiales	JG30-KF-CM45	NA	NA	0.00028448133855331	32.2111975008784	0.614898137556987	0.198913965948122	3.09127684738515	0.00199297721297914	0.00968698913821596
ASV707	2014	Soil	NA	NA	Bacteria	Proteobacteria	NA	NA	NA	NA	NA	0.000287546484837263	32.3337209637687	0.443554351875799	0.133846080757819	3.31391363396264	0.000919999194279788	0.00489372485387629
ASV710	2014	Soil	NA	NA	Bacteria	Acidobacteria	Blastocatellia_(Subgroup_4)	Pyrinomonadales	Pyrinomonadaceae	RB41	NA	0.000276518140597033	28.8344557559553	1.62093880552864	0.278300721210419	5.82441467804561	5.7313108734435e-09	6.82932476782005e-08
ASV711	2014	Soil	NA	NA	Bacteria	Proteobacteria	Deltaproteobacteria	NA	NA	NA	NA	0.00028356905339511	31.2254807872914	0.529383390506688	0.126542961039461	4.1834281903804	2.87145819422916e-05	0.000213236585456986
ASV720	2014	Soil	NA	NA	Bacteria	Actinobacteria	Acidimicrobiia	Actinomarinales	NA	NA	NA	0.00026938086396008	28.6244144609707	2.02336968691938	0.53273513274055	3.79807818664138	0.00014582232956693	0.000935626512921881
ASV731	2014	Soil	NA	NA	Bacteria	Actinobacteria	Acidimicrobiia	IMCC26256	NA	NA	NA	0.00026369563310107	29.0614448681866	1.14431440641388	0.286798367378137	3.98996136859149	6.60840576378838e-05	0.000455278220098164
ASV744	2014	Soil	NA	NA	Bacteria	Bacteroidetes	Bacteroidia	Sphingobacteriales	AKYH767	NA	NA	0.00026170956091313	28.9044700016272	0.408293390995876	0.164737809985748	2.47844372236828	0.0131956926236315	0.0489080970883042
ASV750	2014	Soil	NA	NA	Bacteria	Proteobacteria	Alphaproteobacteria	Rhizobiales	Xanthobacteraceae	NA	NA	0.000252651055580694	28.3163263590021	0.656730687739111	0.202909451240719	3.23657022244867	0.00120975457450976	0.0062439376989338
ASV758	2014	Soil	NA	NA	Bacteria	Planctomycetes	Phycisphaerae	Phycisphaerales	Phycisphaeraceae	AKYG587	NA	0.000265754249539268	29.093076816967	0.76450222385898	0.18149060756194	4.21235144963667	2.52725917529865e-05	0.000189788225206109
ASV763	2014	Soil	NA	NA	Bacteria	NA	NA	NA	NA	NA	NA	0.000253997831072185	26.9455491557711	1.54058656379932	0.409480490014952	3.76229539957584	0.000168361025893768	0.00106416015148821
ASV764	2014	Soil	NA	NA	Bacteria	Acidobacteria	Subgroup_17	NA	NA	NA	NA	0.000249771287008342	25.0833345736894	3.01376752811599	0.837067330466174	3.60038842566891	0.000317742155692558	0.00191259485726797
ASV765	2014	Soil	NA	NA	Bacteria	Actinobacteria	Acidimicrobiia	Microtrichales	NA	NA	NA	0.000247776571336849	27.5816928582039	0.968382583022612	0.193093492410106	5.01509694053226	5.30067333384391e-07	5.05294798824182e-06
ASV769	2014	Soil	NA	NA	Bacteria	NA	NA	NA	NA	NA	NA	0.000246484766324311	27.3546545726326	0.636452525533207	0.242932746347176	2.61987128167419	0.00879629616171121	0.035027706198937
ASV774	2014	Soil	NA	NA	Bacteria	NA	NA	NA	NA	NA	NA	0.000247044591853839	27.1798446135066	0.909052199923924	0.15798646352179	5.75398790288477	8.71623964215649e-09	1.0229536524752e-07
ASV776	2014	Soil	NA	NA	Bacteria	Chloroflexi	Anaerolineae	NA	NA	NA	NA	0.000240963109809482	25.7232658958156	1.44517883351431	0.254959592485063	5.66826617280138	1.44249755590187e-08	1.66779853554892e-07
ASV780	2014	Soil	NA	NA	Bacteria	NA	NA	NA	NA	NA	NA	0.000253986017397514	27.2290943805306	0.933052921296062	0.233243265389873	4.00034238817758	6.32509026206696e-05	0.000437048766480988
ASV785	2014	Soil	NA	NA	Bacteria	Proteobacteria	Alphaproteobacteria	Rhizobiales	Beijerinckiaceae	Psychroglaciecola	NA	0.000242460798800364	27.7265797405132	0.424019831976646	0.165827760271646	2.55698944062231	0.0105582422474681	0.0409954692750818
ASV786	2014	Soil	NA	NA	Bacteria	Actinobacteria	Actinobacteria	NA	NA	NA	NA	0.000250850654215125	28.4264369734839	0.701011160214366	0.168058332301546	4.17123715684947	3.02950363155169e-05	0.000223905244667372
ASV790	2014	Soil	NA	NA	Bacteria	Acidobacteria	Subgroup_5	NA	NA	NA	NA	0.000242893187677495	26.2285782646331	1.01892035203291	0.135452783960251	7.52232860959075	5.38091317659624e-14	1.07872298059575e-12
ASV792	2014	Soil	NA	NA	Bacteria	Proteobacteria	Deltaproteobacteria	NA	NA	NA	NA	0.000241165020131526	26.7238089061506	0.308881036300887	0.104773389744744	2.9480866950416	0.00319747380431904	0.0147583005335714
ASV799	2014	Soil	NA	NA	Bacteria	Planctomycetes	Planctomycetacia	Pirellulales	Pirellulaceae	Pirellula	NA	0.000238765918537405	26.1898573865025	0.873483407021223	0.297338438653118	2.93767402216116	0.00330684523841625	0.0152180040479234
ASV808	2014	Soil	NA	NA	Bacteria	Actinobacteria	Actinobacteria	Propionibacteriales	Nocardioidaceae	Nocardioides	NA	0.000235881168154656	25.9586035460446	1.54776729153487	0.61453505192812	2.51859887679101	0.0117822797119781	0.0446350596388074
ASV809	2014	Soil	NA	NA	Bacteria	Acidobacteria	Blastocatellia_(Subgroup_4)	Blastocatellales	Blastocatellaceae	Blastocatella	NA	0.000230880713216465	25.7031526139925	0.624883526890186	0.184529109982137	3.38636829143477	0.000708242643305346	0.00388742818669715
ASV825	2014	Soil	NA	NA	Bacteria	Gemmatimonadetes	Gemmatimonadetes	Gemmatimonadales	Gemmatimonadaceae	NA	NA	0.000221158217683071	23.6444349695972	0.962348259873511	0.283366486815126	3.39612588167974	0.000683469189956176	0.00377362244241761
ASV841	2014	Soil	NA	NA	Bacteria	Proteobacteria	Deltaproteobacteria	Myxococcales	Haliangiaceae	Haliangium	NA	0.000225929665114506	24.4981818816048	1.5364329936829	0.461193505737634	3.33142807643296	0.000864016239385342	0.00462293224990714
ASV855	2014	Soil	NA	NA	Bacteria	Halanaerobiaeota	Halanaerobiia	Halanaerobiales	Halanaerobiaceae	Halocella	NA	0.00021042463338461	23.9588613000873	0.554333704067001	0.19310862454584	2.87057973392283	0.00409719851704985	0.018401936801096
ASV877	2014	Soil	NA	NA	Bacteria	NA	NA	NA	NA	NA	NA	0.000207269459397622	23.297043671544	0.914225088018537	0.367272565735103	2.48922781964043	0.0128020901376725	0.0478772760465501
ASV878	2014	Soil	NA	NA	Bacteria	NA	NA	NA	NA	NA	NA	0.000211438389587294	23.7246713487523	0.451289671291538	0.169786637096275	2.65798109326849	0.00786103029497518	0.0318187803360737
ASV885	2014	Soil	NA	NA	Bacteria	NA	NA	NA	NA	NA	NA	0.00021234125859165	23.1836651227521	0.781879013619356	0.152586524349375	5.12416818558038	2.98854136130146e-07	2.95751624971168e-06
ASV907	2014	Soil	NA	NA	Bacteria	Actinobacteria	Actinobacteria	Glycomycetales	Glycomycetaceae	Glycomyces	NA	0.000197243485192479	22.3933847614541	0.762162891141854	0.29451734251409	2.58783705107414	0.00965806565130511	0.0379737581289951
ASV910	2014	Soil	NA	NA	Bacteria	NA	NA	NA	NA	NA	NA	0.000200197694295516	22.5639567598461	0.663738361740242	0.185329889170663	3.58138865085615	0.000341772796230753	0.00203625093264522
ASV911	2014	Soil	NA	NA	Bacteria	Proteobacteria	Deltaproteobacteria	Myxococcales	mle1-27	NA	NA	0.000199479895356546	22.3869526407551	0.740422691616251	0.153379989498937	4.82737477056211	1.38344627781751e-06	1.25721353379097e-05
ASV913	2014	Soil	NA	NA	Bacteria	Acidobacteria	Blastocatellia_(Subgroup_4)	Blastocatellales	Blastocatellaceae	Blastocatella	NA	0.00019271213081686	21.1615771668707	1.26803346294036	0.399003538904481	3.17800054210526	0.00148294473576488	0.00748107911421276
ASV921	2014	Soil	NA	NA	Bacteria	NA	NA	NA	NA	NA	NA	0.000197408207580825	22.3722751308895	0.728358828753676	0.272898669014626	2.66897171533893	0.00760838571216589	0.0310203414161001
ASV922	2014	Soil	NA	NA	Bacteria	NA	NA	NA	NA	NA	NA	0.000192578030623086	20.6142394110482	0.811578957240831	0.320468327422431	2.53247790122808	0.0113259508752682	0.0432191244676917
ASV927	2014	Soil	NA	NA	Bacteria	Proteobacteria	Deltaproteobacteria	Myxococcales	NA	NA	NA	0.000197433770916851	22.155018348434	0.350072456276685	0.129564963957648	2.70190679319076	0.00689430862011592	0.0286560813580957
ASV938	2014	Soil	NA	NA	Bacteria	Planctomycetes	Planctomycetacia	Planctomycetales	NA	NA	NA	0.00018938702704579	20.9369346691683	0.794033930313931	0.210015421350549	3.78083630815169	0.000156302422125955	0.000994671135899642
ASV946	2014	Soil	NA	NA	Bacteria	Verrucomicrobia	Verrucomicrobiae	Chthoniobacterales	Chthoniobacteraceae	Candidatus_Udaeobacter	NA	0.000189559980140565	20.0749342991487	1.43250300172738	0.236186692664066	6.06513002730793	1.31846940994409e-09	1.7250898078008e-08
ASV952	2014	Soil	NA	NA	Bacteria	NA	NA	NA	NA	NA	NA	0.000184097251372276	20.3019939636377	0.982713942405546	0.225618566036696	4.35564306461248	1.32676826469604e-05	0.000105217904319103
ASV958	2014	Soil	NA	NA	Bacteria	Bacteroidetes	Bacteroidia	Cytophagales	Cytophagaceae	NA	NA	0.000182993299227189	20.28012536329	0.899932019666576	0.328213381938394	2.74191141857676	0.00610828118533219	0.0260889999545679
ASV967	2014	Soil	NA	NA	Bacteria	Proteobacteria	Gammaproteobacteria	Gammaproteobacteria_Incertae_Sedis	Unknown_Family	Candidatus_Berkiella	NA	0.000178705623149054	19.54370850563	1.37665673637412	0.500801870111987	2.74890494331876	0.00597947241646966	0.0256239593186512
ASV968	2014	Soil	NA	NA	Bacteria	Proteobacteria	Alphaproteobacteria	Sphingomonadales	Sphingomonadaceae	Sphingoaurantiacus	NA	0.000182129751233507	20.6478582029917	0.416457306647452	0.138183868567173	3.0137910522096	0.00258005431933706	0.0121731653794176
ASV973	2014	Soil	NA	NA	Bacteria	Proteobacteria	Gammaproteobacteria	Betaproteobacteriales	TRA3-20	NA	NA	0.000183369499712317	19.4420626939929	1.25575040044948	0.39103044363553	3.21138781107266	0.00132095537322587	0.0067286614485693
ASV977	2014	Soil	NA	NA	Bacteria	Verrucomicrobia	Verrucomicrobiae	Pedosphaerales	Pedosphaeraceae	NA	NA	0.000176606943108707	18.3501705808315	2.96724131778059	0.936817058800176	3.1673647377652	0.00153827251762653	0.00770951816505742
ASV988	2014	Soil	NA	NA	Bacteria	Acidobacteria	Subgroup_6	NA	NA	NA	NA	0.000178926990028146	18.5306620772959	1.78733470143911	0.451916527154855	3.95501070228985	7.65312257874836e-05	0.00051733336563435
ASV1001	2014	Soil	NA	NA	Bacteria	Proteobacteria	Alphaproteobacteria	Rhizobiales	Rhizobiales_Incertae_Sedis	Nordella	NA	0.000167648317430001	17.3005308334316	1.99663940113673	0.805669845049721	2.47823523916736	0.0132034062145904	0.0489080970883042
ASV1006	2014	Soil	NA	NA	Bacteria	Actinobacteria	Actinobacteria	NA	NA	NA	NA	0.000167598582267969	18.2584759544483	1.2347996802224	0.449706174860284	2.74579213995901	0.00603649961306712	0.0258446284992085
ASV1017	2014	Soil	NA	NA	Bacteria	Actinobacteria	Actinobacteria	Micromonosporales	Micromonosporaceae	Luedemannella	NA	0.000169213174355142	19.064877768324	0.594200798409558	0.205769955366584	2.8876946459505	0.00388076410744618	0.0175820069310195
ASV1026	2014	Soil	NA	NA	Bacteria	Proteobacteria	Deltaproteobacteria	RCP2-54	NA	NA	NA	0.000168516575151907	18.0777287671518	1.05134387969617	0.237993338158393	4.417534910143	9.98329500172284e-06	8.10990799183433e-05
ASV1036	2014	Soil	NA	NA	Bacteria	FBP	NA	NA	NA	NA	NA	0.000166962417538994	18.3875968144163	0.721867882067724	0.173783570211748	4.15383273106978	3.26952215847577e-05	0.00024012481135598
ASV1048	2014	Soil	NA	NA	Bacteria	Proteobacteria	Gammaproteobacteria	Betaproteobacteriales	Nitrosomonadaceae	MND1	NA	0.00017385791245253	17.9311195604433	1.43070174514704	0.373807516395904	3.82737554060248	0.00012951683524971	0.000837912932758165
ASV1057	2014	Soil	NA	NA	Bacteria	Chloroflexi	KD4-96	NA	NA	NA	NA	0.000163773709833217	18.5779531738433	0.578714362313108	0.19035129117006	3.04024395503619	0.00236386590366061	0.0113015533633559
ASV1058	2014	Soil	NA	NA	Bacteria	Proteobacteria	Alphaproteobacteria	Rhizobiales	NA	NA	NA	0.00017141438258383	17.7848346202459	1.50900219039153	0.487511014488336	3.09531917340431	0.00196601210472931	0.00957585249342087
ASV1062	2014	Soil	NA	NA	Bacteria	NA	NA	NA	NA	NA	NA	0.000159872736561843	17.6858242944972	1.06113081060126	0.176166554712542	6.0234521378519	1.70735615329063e-09	2.2152946088946e-08
ASV1068	2014	Soil	NA	NA	Bacteria	NA	NA	NA	NA	NA	NA	0.000156978821136306	17.8852595338597	0.732764250323195	0.281331230679318	2.60463173090958	0.00919730577000249	0.0363764735407973
ASV1072	2014	Soil	NA	NA	Bacteria	Chloroflexi	Anaerolineae	NA	NA	NA	NA	0.000163407437509674	18.0143364832185	0.595592729139762	0.197865192144328	3.01009350197038	0.00261167277174476	0.0123099127314024
ASV1074	2014	Soil	NA	NA	Bacteria	Acidobacteria	Blastocatellia_(Subgroup_4)	Blastocatellales	Blastocatellaceae	Blastocatella	NA	0.000157413864792262	17.2618491669439	1.11575001122735	0.223746362046348	4.98667330732389	6.14278049699251e-07	5.82006647088276e-06
ASV1075	2014	Soil	NA	NA	Bacteria	NA	NA	NA	NA	NA	NA	0.00016379522522283	17.7159648923958	0.808098101906211	0.158983402261028	5.08290859557422	3.71698596966576e-07	3.62464331196425e-06
ASV1082	2014	Soil	NA	NA	Bacteria	FBP	NA	NA	NA	NA	NA	0.000155055472241057	16.7747197209289	1.01124519435748	0.376763924424333	2.68402872144032	0.00727408569516572	0.0299359068564926
ASV1094	2014	Soil	NA	NA	Bacteria	Actinobacteria	Thermoleophilia	Solirubrobacterales	67-14	NA	NA	0.00015281620571006	16.8036628426344	1.42256510645491	0.536753258484243	2.65031480288008	0.0080416801959397	0.032353736602269
ASV1097	2014	Soil	NA	NA	Bacteria	Proteobacteria	Deltaproteobacteria	NA	NA	NA	NA	0.000151530581843259	15.396072932447	2.89470550072971	1.11503651297531	2.59606341769528	0.00942986587011927	0.0371703826829765
ASV1103	2014	Soil	NA	NA	Bacteria	Proteobacteria	Deltaproteobacteria	Bdellovibrionales	Bdellovibrionaceae	OM27_clade	NA	0.00015416228386716	17.0708555731361	0.699971771133614	0.177890582540301	3.93484444841275	8.32505963797363e-05	0.000559515878690285
ASV1105	2014	Soil	NA	NA	Bacteria	Proteobacteria	Alphaproteobacteria	Rhizobiales	Rhizobiales_Incertae_Sedis	Nordella	NA	0.000148236710681238	15.8575910262274	1.54723208065878	0.380667570667136	4.06452295883044	4.81308013034462e-05	0.000345875342905226
ASV1115	2014	Soil	NA	NA	Bacteria	NA	NA	NA	NA	NA	NA	0.000146914448857254	15.8324590733935	1.64527367996074	0.263088934027494	6.25367876472068	4.00895194943042e-10	5.57315909398497e-09
ASV1118	2014	Soil	NA	NA	Bacteria	Chloroflexi	Anaerolineae	NA	NA	NA	NA	0.000148286123994174	16.0326695546119	0.948196294333949	0.234294004305627	4.04703610382221	5.18702433409964e-05	0.000367656914485272
ASV1125	2014	Soil	NA	NA	Bacteria	Proteobacteria	Deltaproteobacteria	RCP2-54	NA	NA	NA	0.000141798265285462	14.3388052906357	3.46890490973807	1.36102206666094	2.5487499392633	0.0108109787700099	0.0418030478764205
ASV1130	2014	Soil	NA	NA	Bacteria	Proteobacteria	NA	NA	NA	NA	NA	0.000162131897013685	17.577724262343	0.813681161478123	0.204207634997944	3.98457756727027	6.76002735575127e-05	0.000464354232039914
ASV1146	2014	Soil	NA	NA	Bacteria	Acidobacteria	Blastocatellia_(Subgroup_4)	Pyrinomonadales	Pyrinomonadaceae	RB41	NA	0.000151313989275069	16.0020157464176	1.07622001937352	0.355616688708143	3.02634846323756	0.00247526858680002	0.011773909948007
ASV1148	2014	Soil	NA	NA	Bacteria	Proteobacteria	Gammaproteobacteria	Betaproteobacteriales	NA	NA	NA	0.000143985959421649	15.5719580000257	1.23618512028589	0.266602248207239	4.63681431270214	3.53819996545466e-06	3.04363389293531e-05
ASV1158	2014	Soil	NA	NA	Bacteria	Proteobacteria	Gammaproteobacteria	NA	NA	NA	NA	0.000152360467655498	15.9534973270411	1.4958801863694	0.552030531859831	2.70977799240501	0.0067328257375488	0.028104583574701
ASV1166	2014	Soil	NA	NA	Bacteria	Acidobacteria	Subgroup_18	NA	NA	NA	NA	0.000142648921365176	15.6002533792984	0.770663605098718	0.2316866617427	3.32631839615602	0.000880013431532132	0.00470313814495033
ASV1173	2014	Soil	NA	NA	Bacteria	Firmicutes	Clostridia	Clostridiales	NA	NA	NA	0.000135133834836764	15.2459933923234	0.859022732740177	0.27978031060555	3.07034734102957	0.00213809957643849	0.0103385746599836
ASV1174	2014	Soil	NA	NA	Bacteria	NA	NA	NA	NA	NA	NA	0.000136249626927423	14.7453616401262	1.14279710091918	0.225013497481509	5.07879355554258	3.79839177126332e-07	3.68862535625176e-06
ASV1182	2014	Soil	NA	NA	Bacteria	NA	NA	NA	NA	NA	NA	0.000138540891336926	15.0839128606656	1.09101363411506	0.31317297116361	3.48374136523129	0.000494457054423312	0.00283387595240649
ASV1199	2014	Soil	NA	NA	Bacteria	Proteobacteria	Alphaproteobacteria	Rhizobiales	KF-JG30-B3	NA	NA	0.000130826358220135	14.0988387314138	0.995872910538827	0.180664113214201	5.51228958989819	3.5419550522688e-08	3.92049100690701e-07
ASV1223	2014	Soil	NA	NA	Bacteria	Proteobacteria	Gammaproteobacteria	Betaproteobacteriales	Burkholderiaceae	NA	NA	0.000128816242140852	13.8055238047728	1.3219635225021	0.460470738100735	2.87089583141525	0.00409310382441674	0.0184012396187205
ASV1241	2014	Soil	NA	NA	Bacteria	Acidobacteria	Blastocatellia_(Subgroup_4)	Pyrinomonadales	Pyrinomonadaceae	RB41	NA	0.000125975288143477	13.2395376065006	1.41075990243005	0.336455235515777	4.19300921344675	2.75278258368294e-05	0.000205092359314074
ASV1243	2014	Soil	NA	NA	Bacteria	Chlamydiae	Chlamydiae	Chlamydiales	NA	NA	NA	0.000123892819414432	13.7248762494169	0.747737879337377	0.27432721170338	2.72571530434202	0.00641623144780184	0.0271469357723572
ASV1249	2014	Soil	NA	NA	Bacteria	NA	NA	NA	NA	NA	NA	0.000127854173690331	14.1605891110369	1.09974757988888	0.436112844249468	2.52170417448148	0.0116787877646986	0.044314880299681
ASV1308	2014	Soil	NA	NA	Bacteria	Actinobacteria	Acidimicrobiia	IMCC26256	NA	NA	NA	0.000113425835979239	12.4563246753124	1.21076527942631	0.473864702928957	2.55508644544018	0.0106161429104369	0.041151870153237
ASV1331	2014	Soil	NA	NA	Bacteria	NA	NA	NA	NA	NA	NA	0.000112596704535352	12.751438272782	0.762202113674925	0.191966025135419	3.97050526590444	7.1720370839324e-05	0.000489059638234281
ASV1359	2014	Soil	NA	NA	Bacteria	NA	NA	NA	NA	NA	NA	0.000108032898297702	11.8007253508239	0.931417682928612	0.200404122790952	4.64769721279738	3.35661129210208e-06	2.8981019122752e-05
ASV1365	2014	Soil	NA	NA	Bacteria	NA	NA	NA	NA	NA	NA	0.000111644820858203	11.6800177482032	1.36189989589056	0.333800612429405	4.07998021926513	4.50395332595186e-05	0.000324659968912363
ASV1375	2014	Soil	NA	NA	Bacteria	Proteobacteria	Gammaproteobacteria	NA	NA	NA	NA	0.000117576155305407	11.6668801020726	7.5094212904036	0.751462858173473	9.99307046080256	1.63439142741844e-23	5.37622701230389e-22
ASV1449	2014	Soil	NA	NA	Bacteria	Chloroflexi	Anaerolineae	SBR1031	A4b	NA	NA	0.000101049733636156	11.0505074574868	0.950957637376867	0.33952000047035	2.80088841911954	0.00509621366436454	0.0224147024729254
ASV1468	2014	Soil	NA	NA	Bacteria	Proteobacteria	Gammaproteobacteria	Betaproteobacteriales	NA	NA	NA	9.89002937816538e-05	10.3696468465855	2.0809097094169	0.837708380019481	2.48405024833166	0.0129897477254062	0.0483467024903366
ASV1477	2014	Soil	NA	NA	Bacteria	NA	NA	NA	NA	NA	NA	9.48123623938531e-05	10.5492709467428	0.796011405569121	0.219774869456733	3.6219400677466	0.000292401872913714	0.00176918283468907
ASV1482	2014	Soil	NA	NA	Bacteria	Chloroflexi	Anaerolineae	Ardenticatenales	NA	NA	NA	0.000102003437648974	10.4305486100375	2.12408691880856	0.489605783495559	4.338361576621	1.43548851586899e-05	0.0001130719537542
ASV1484	2014	Soil	NA	NA	Bacteria	Actinobacteria	Actinobacteria	Micrococcales	Microbacteriaceae	Lysinimonas	NA	9.49210897807263e-05	10.4216476119073	0.958643808574444	0.356309614316005	2.69047976831812	0.007134936117892	0.0295048086534327
ASV1503	2014	Soil	NA	NA	Bacteria	Proteobacteria	Gammaproteobacteria	NA	NA	NA	NA	9.52072922409808e-05	10.1029395501729	1.5749224791295	0.438372665533818	3.59265666624464	0.000327323739368213	0.00196268188265587
ASV1524	2014	Soil	NA	NA	Bacteria	BRC1	NA	NA	NA	NA	NA	9.62359446736086e-05	10.2916066270147	1.58952391535214	0.547626496549117	2.90256940701111	0.00370115135808709	0.0168335715614653
ASV1534	2014	Soil	NA	NA	Bacteria	NA	NA	NA	NA	NA	NA	8.83461125781372e-05	9.3241636777285	2.04978117224749	0.752954752001931	2.72231653601707	0.00648260168748365	0.0273287296771084
ASV1554	2014	Soil	NA	NA	Bacteria	Patescibacteria	Microgenomatia	NA	NA	NA	NA	8.92045034856409e-05	9.88582505928952	1.02715951159254	0.402901671482136	2.54940493995466	0.010790692442444	0.0417591751438739
ASV1575	2014	Soil	NA	NA	Bacteria	Chloroflexi	P2-11E	NA	NA	NA	NA	8.46161133961008e-05	9.07713125000921	1.35576850471434	0.366806940393664	3.69613645603135	0.000218905345924295	0.00136516271136499
ASV1594	2014	Soil	NA	NA	Bacteria	Proteobacteria	Deltaproteobacteria	Myxococcales	NA	NA	NA	9.76231222864519e-05	9.97795334060338	2.61255741408307	1.00691088626642	2.5946262471849	0.00946938296174003	0.0372946777523505
ASV1616	2014	Soil	NA	NA	Bacteria	Proteobacteria	Deltaproteobacteria	Myxococcales	NA	NA	NA	8.47495702927046e-05	9.00528596303407	1.52941206954206	0.617612397913658	2.47632993558505	0.0132740847235198	0.0490532039110449
ASV1643	2014	Soil	NA	NA	Bacteria	Actinobacteria	Actinobacteria	NA	NA	NA	NA	8.36276304195385e-05	9.30863156206319	0.904050670496357	0.362895058911952	2.49121791078369	0.0127306013755852	0.0478290340893349
ASV1644	2014	Soil	NA	NA	Bacteria	Actinobacteria	Thermoleophilia	Gaiellales	Gaiellaceae	Gaiella	NA	8.07422503677926e-05	8.62710957691377	2.21181227031246	0.76081006804638	2.90718060026728	0.0036470257301792	0.0166197631079679
ASV1656	2014	Soil	NA	NA	Bacteria	Proteobacteria	Deltaproteobacteria	Myxococcales	Sandaracinaceae	NA	NA	8.13921691901812e-05	8.63137159008215	2.1536590379395	0.810364701300353	2.65764171919585	0.00786894981736	0.0318232593912455
ASV1713	2014	Soil	NA	NA	Bacteria	NA	NA	NA	NA	NA	NA	7.43987577215608e-05	7.86385557471132	1.74636589105518	0.417222659336793	4.18569282366197	2.84297605602161e-05	0.000211457661746448
ASV1725	2014	Soil	NA	NA	Bacteria	Actinobacteria	Thermoleophilia	Gaiellales	NA	NA	NA	7.26180884658687e-05	7.80964318081649	1.78093980139521	0.598472951988931	2.97580666841591	0.00292219018380163	0.013595169669858
ASV1745	2014	Soil	NA	NA	Bacteria	NA	NA	NA	NA	NA	NA	7.11382969761005e-05	7.68280288400153	1.06024623688558	0.362357067810692	2.92597090293127	0.0034338305220985	0.015755817651004
ASV1749	2014	Soil	NA	NA	Bacteria	Chloroflexi	Anaerolineae	Anaerolineales	Anaerolineaceae	NA	NA	7.87846645059574e-05	8.19454198725193	1.24528891362133	0.456307056716465	2.72905907391022	0.00635153247856262	0.0268975595715014
ASV1762	2014	Soil	NA	NA	Bacteria	NA	NA	NA	NA	NA	NA	7.85713262056144e-05	8.43322083032921	1.06312484280693	0.32288299595215	3.29260089919532	0.000992652725115824	0.00523327412981492
ASV1769	2014	Soil	NA	NA	Bacteria	Actinobacteria	Thermoleophilia	Solirubrobacterales	67-14	NA	NA	7.27928585559181e-05	7.32630513903694	3.6898346723292	1.34197253861991	2.74956049109904	0.00596752470573143	0.025596242332848
ASV1809	2014	Soil	NA	NA	Bacteria	Actinobacteria	NA	NA	NA	NA	NA	6.78102029842471e-05	7.25148640920991	1.16642340971311	0.469819720336331	2.48270423573982	0.01303892982065	0.0484759179554901
ASV1823	2014	Soil	NA	NA	Bacteria	Proteobacteria	Gammaproteobacteria	NA	NA	NA	NA	7.83069562225132e-05	7.72736649114634	6.91488776959228	1.17792029470969	5.87042077519899	4.34690467645896e-09	5.28760201659891e-08
ASV1824	2014	Soil	NA	NA	Bacteria	Proteobacteria	Gammaproteobacteria	Betaproteobacteriales	Burkholderiaceae	Duganella	NA	6.93973027395532e-05	6.95568004905421	3.23677460729708	1.12181043461724	2.88531333585023	0.00391024268492785	0.0176641620708878
ASV1864	2014	Soil	NA	NA	Bacteria	Chloroflexi	Anaerolineae	SBR1031	A4b	NA	NA	6.83454454122547e-05	7.12900653083296	2.54178694279456	0.920248052539808	2.76206717936478	0.00574366590038986	0.0247496895025102
ASV1902	2014	Soil	NA	NA	Bacteria	Acidobacteria	Subgroup_6	NA	NA	NA	NA	6.48996124711401e-05	6.71741410181238	2.03214606825815	0.734726686565145	2.76585307899793	0.00567741072134472	0.0245094135669142
ASV1903	2014	Soil	NA	NA	Bacteria	NA	NA	NA	NA	NA	NA	6.79974441395452e-05	7.13576239828886	1.92278669826676	0.304260877481662	6.31953313939499	2.62354684675627e-10	3.69114075939715e-09
ASV1928	2014	Soil	NA	NA	Bacteria	Proteobacteria	Gammaproteobacteria	NA	NA	NA	NA	6.40326002605885e-05	6.67939355011177	2.59809609190542	0.790832639368664	3.28526664501294	0.00101885900252228	0.00535330753743711
ASV1942	2014	Soil	NA	NA	Bacteria	Actinobacteria	Actinobacteria	Micromonosporales	Micromonosporaceae	NA	NA	6.15014984484507e-05	6.95022336608784	0.570505045257864	0.205979384959851	2.76971914140371	0.00561046483535049	0.0242877490694367
ASV1960	2014	Soil	NA	NA	Bacteria	NA	NA	NA	NA	NA	NA	6.40590646894659e-05	7.01428152237485	1.20056894312151	0.434210003994311	2.76494998290559	0.00569315244935915	0.0245546769076238
ASV1965	2014	Soil	NA	NA	Bacteria	Bacteroidetes	Bacteroidia	Chitinophagales	Chitinophagaceae	NA	NA	6.07484138737583e-05	6.61491920226584	1.26560679797183	0.463568496159399	2.73013979262441	0.00633074742804641	0.0268629381831984
ASV1992	2014	Soil	NA	NA	Bacteria	Proteobacteria	Gammaproteobacteria	NA	NA	NA	NA	6.06841016572924e-05	6.53500431488389	1.39494445591335	0.498713551680217	2.79708552377138	0.00515658815780758	0.0226163598921307
ASV2018	2014	Soil	NA	NA	Bacteria	Bacteroidetes	Bacteroidia	Cytophagales	Cytophagaceae	NA	NA	6.37171154040945e-05	6.70589173431773	2.06114860775269	0.617940905104041	3.33551087284902	0.000851428242519948	0.00457128887449503
ASV2044	2014	Soil	NA	NA	Bacteria	Proteobacteria	Gammaproteobacteria	Betaproteobacteriales	Burkholderiaceae	NA	NA	5.98615868580719e-05	6.03359083070784	3.44504933342285	1.22178250384877	2.81969116644781	0.00480698888573625	0.0212225378877826
ASV2079	2014	Soil	NA	NA	Bacteria	NA	NA	NA	NA	NA	NA	5.53933750246908e-05	6.0199474985019	1.05079231264865	0.313167393263405	3.35536947732242	0.000792590484295515	0.00429987241828612
ASV2086	2014	Soil	NA	NA	Bacteria	NA	NA	NA	NA	NA	NA	5.57766705139301e-05	6.13070165298169	1.05109295296534	0.242908815043543	4.32710913672246	1.510791142982e-05	0.000117811442885959
ASV2148	2014	Soil	NA	NA	Bacteria	Actinobacteria	Actinobacteria	Propionibacteriales	Nocardioidaceae	Nocardioides	NA	5.04426094162845e-05	5.34432379154845	2.7496292955381	0.954050355180153	2.88205887729992	0.00395085901856451	0.0178303985272607
ASV2153	2014	Soil	NA	NA	Bacteria	Actinobacteria	Actinobacteria	NA	NA	NA	NA	5.21041930021516e-05	5.76171004027671	0.960649039980733	0.385932265251114	2.4891648780795	0.0128043569307882	0.0478772760465501
ASV2162	2014	Soil	NA	NA	Bacteria	Proteobacteria	Deltaproteobacteria	Myxococcales	Sandaracinaceae	Sandaracinus	NA	5.29104874740949e-05	5.97194525141769	0.957753798803345	0.262529494241379	3.64817599474271	0.000264108702024356	0.00160798658536534
ASV2166	2014	Soil	NA	NA	Bacteria	Proteobacteria	NA	NA	NA	NA	NA	5.17623450300048e-05	5.52919972975096	1.65575721340221	0.513784281406739	3.22267004523523	0.00127001757531747	0.00649042898720777
ASV2177	2014	Soil	NA	NA	Bacteria	Firmicutes	NA	NA	NA	NA	NA	5.21868640576469e-05	5.74773804961319	1.13040535850215	0.318389279384168	3.55038762827879	0.000384664313709186	0.00225724498660252
ASV2184	2014	Soil	NA	NA	Bacteria	NA	NA	NA	NA	NA	NA	5.18562510702692e-05	5.58316932223605	1.69286014104974	0.468143502744282	3.6161137154016	0.000299059042125447	0.00180245778808769
ASV2229	2014	Soil	NA	NA	Bacteria	Patescibacteria	Saccharimonadia	Saccharimonadales	NA	NA	NA	5.06416447570949e-05	5.09482983413295	4.06425492874249	1.13480466728516	3.58145771330459	0.000341682447310236	0.00203625093264522
ASV2238	2014	Soil	NA	NA	Bacteria	NA	NA	NA	NA	NA	NA	5.03655381108094e-05	5.49046509936812	1.01591103394446	0.395873072998589	2.56625444678344	0.0102803384913242	0.0400162175774796
ASV2272	2014	Soil	NA	NA	Bacteria	Acidobacteria	Subgroup_17	NA	NA	NA	NA	4.40192818894827e-05	4.52903040849697	2.81176496821256	0.95024664036828	2.95898438233134	0.00308654743454735	0.0142886650810413
ASV2289	2014	Soil	NA	NA	Bacteria	Acidobacteria	Blastocatellia_(Subgroup_4)	Pyrinomonadales	Pyrinomonadaceae	RB41	NA	4.62873481984505e-05	4.82689913968993	1.74064333284414	0.663435310777194	2.6236820750542	0.00869849383096371	0.0346678026317675
ASV2290	2014	Soil	NA	NA	Bacteria	Actinobacteria	Acidimicrobiia	NA	NA	NA	NA	4.66129431934587e-05	4.7373091245166	4.59666768234648	1.72744964285719	2.66095611027111	0.00779191131976801	0.0315663640716707
ASV2299	2014	Soil	NA	NA	Bacteria	Proteobacteria	Gammaproteobacteria	Diplorickettsiales	Diplorickettsiaceae	NA	NA	4.61373520866676e-05	4.74568602385915	2.11215044883797	0.520472236078723	4.0581423992009	4.9464604562265e-05	0.000353286189465352
ASV2311	2014	Soil	NA	NA	Bacteria	Bacteroidetes	Bacteroidia	Cytophagales	Cytophagaceae	Sporocytophaga	NA	4.69268094348617e-05	5.20128065050868	0.91110370526771	0.325540933956312	2.79873776300581	0.00513027836024875	0.0225433021831815
ASV2316	2014	Soil	NA	NA	Bacteria	Proteobacteria	Gammaproteobacteria	Betaproteobacteriales	NA	NA	NA	4.49290744034629e-05	4.67868184366774	2.13670298946135	0.794210584662041	2.69034816549389	0.00713775075537978	0.0295048086534327
ASV2318	2014	Soil	NA	NA	Bacteria	NA	NA	NA	NA	NA	NA	4.69293793396676e-05	5.0023654833041	1.66230565479743	0.599866240007712	2.77112720125083	0.00558625993841121	0.0242053990466779
ASV2337	2014	Soil	NA	NA	Bacteria	Acidobacteria	Subgroup_6	NA	NA	NA	NA	4.49034935436155e-05	4.63154491156896	2.1130499161207	0.796002754936532	2.6545761343366	0.0079408117985707	0.0320306838610741
ASV2339	2014	Soil	NA	NA	Bacteria	Proteobacteria	Deltaproteobacteria	Myxococcales	27F-1492R	NA	NA	4.59721434786083e-05	4.79431707430608	1.55849450132102	0.462343039620022	3.37086182286182	0.000749334323831792	0.00409373172703895
ASV2362	2014	Soil	NA	NA	Bacteria	Acidobacteria	NA	NA	NA	NA	NA	5.13163749462274e-05	5.35440827650899	1.57245983322036	0.628671026448485	2.50124431867581	0.0123757768581024	0.0466563790994319
ASV2378	2014	Soil	NA	NA	Bacteria	Proteobacteria	Gammaproteobacteria	Betaproteobacteriales	NA	NA	NA	4.36874227223235e-05	4.48005122474036	2.87334403239414	0.852148358383613	3.37188237720062	0.000746563248623166	0.00408336877554896
ASV2379	2014	Soil	NA	NA	Bacteria	Planctomycetes	Planctomycetacia	Pirellulales	Pirellulaceae	Pirellula	NA	4.32889184942477e-05	4.53126716355611	2.42615109952627	0.709761880129221	3.41826064127952	0.000630227233915819	0.00351287757711312
ASV2394	2014	Soil	NA	NA	Bacteria	Firmicutes	Bacilli	NA	NA	NA	NA	4.30735003672264e-05	4.40648751569583	2.68827575350397	0.968194814440158	2.77658557287194	0.00549331724382264	0.0239135925870415
ASV2403	2014	Soil	NA	NA	Bacteria	Chloroflexi	NA	NA	NA	NA	NA	4.1911947934364e-05	4.4729812450746	1.63274000131031	0.612681813920201	2.66490691287757	0.0077009636285039	0.0313261721173404
ASV2415	2014	Soil	NA	NA	Bacteria	Bacteroidetes	Bacteroidia	Sphingobacteriales	CWT_CU03-E12	NA	NA	3.89238175104872e-05	3.99503204168825	3.34599300510336	1.31718705449324	2.54025652141766	0.0110771190475709	0.0425153846106851
ASV2434	2014	Soil	NA	NA	Bacteria	NA	NA	NA	NA	NA	NA	4.14800784981078e-05	4.58980939612005	0.684138651277533	0.200087948774521	3.4191896886728	0.000628079253825252	0.00350928013710257
ASV2440	2014	Soil	NA	NA	Bacteria	Acidobacteria	Blastocatellia_(Subgroup_4)	Blastocatellales	Blastocatellaceae	JGI_0001001-H03	NA	3.95186346759026e-05	3.85772846475682	4.01044833646022	1.53831754179671	2.60703543156384	0.00913299092453223	0.0361527123800763
ASV2459	2014	Soil	NA	NA	Bacteria	NA	NA	NA	NA	NA	NA	4.00528785956567e-05	4.1726376993135	1.27056537177092	0.51180213603248	2.48253237397644	0.0130452213380542	0.0484759179554901
ASV2490	2014	Soil	NA	NA	Bacteria	Actinobacteria	Thermoleophilia	Solirubrobacterales	67-14	NA	NA	3.7608920667044e-05	3.94086206746125	2.95549111641734	0.991802165049489	2.97992000881533	0.00288323663465235	0.0134541441762849
ASV2517	2014	Soil	NA	NA	Bacteria	Acidobacteria	NA	NA	NA	NA	NA	3.8859513250224e-05	3.80185247891687	3.58715820258943	1.11914807186503	3.20525790355115	0.00134941511051354	0.00685867027335011
ASV2524	2014	Soil	NA	NA	Bacteria	NA	NA	NA	NA	NA	NA	3.92599821391563e-05	4.22315209844544	1.4917873497264	0.411155738172815	3.62827807379252	0.000285317859766896	0.00172855995197298
ASV2548	2014	Soil	NA	NA	Bacteria	Proteobacteria	NA	NA	NA	NA	NA	3.79151102404556e-05	4.16423719761429	0.923068272152559	0.332617366270568	2.77516559794322	0.00551736065685106	0.0239958953707181
ASV2556	2014	Soil	NA	NA	Bacteria	Firmicutes	NA	NA	NA	NA	NA	3.84487528042515e-05	4.11675526377707	1.94635645676125	0.601001889468144	3.23851969664134	0.00120151724307324	0.0062151573005483
ASV2558	2014	Soil	NA	NA	Bacteria	Proteobacteria	Gammaproteobacteria	Betaproteobacteriales	TRA3-20	NA	NA	3.69681183362883e-05	3.73545927467707	1.90103807880707	0.679406595048222	2.79808599542979	0.00514064240173142	0.0225676134008341
ASV2561	2014	Soil	NA	NA	Bacteria	Proteobacteria	Gammaproteobacteria	NA	NA	NA	NA	3.96821649265765e-05	4.0915615359639	2.263879904968	0.803405338330699	2.81785519333472	0.00483456082134949	0.0213039939589844
ASV2578	2014	Soil	NA	NA	Bacteria	Proteobacteria	Gammaproteobacteria	NA	NA	NA	NA	3.90372328371485e-05	4.00464856185436	3.58582371176444	1.36136774363151	2.63398609856811	0.00843889429484658	0.0338062394950501
ASV2641	2014	Soil	NA	NA	Bacteria	Proteobacteria	Alphaproteobacteria	Rhizobiales	Hyphomicrobiaceae	Pedomicrobium	NA	3.488066914829e-05	3.52372800829198	3.14197343560605	1.09181570152449	2.8777507332226	0.00400521479695891	0.0180582609233543
ASV2659	2014	Soil	NA	NA	Bacteria	Proteobacteria	Deltaproteobacteria	Desulfuromonadales	Geobacteraceae	Geothermobacter	NA	3.42111833553353e-05	3.55048137011078	3.36848532456432	0.960402529467994	3.50736823489028	0.000452562419213074	0.00261623646057459
ASV2665	2014	Soil	NA	NA	Bacteria	Firmicutes	Negativicutes	Selenomonadales	Veillonellaceae	NA	NA	3.41127287692917e-05	3.75584289982367	1.29990117995744	0.520586241015006	2.49699488296689	0.0125250764070292	0.0471051786612184
ASV2703	2014	Soil	NA	NA	Bacteria	Proteobacteria	Deltaproteobacteria	RCP2-54	NA	NA	NA	3.20670933880922e-05	3.21219884658248	3.40829695980715	1.14371538017743	2.98002196952042	0.00288227711012619	0.0134541441762849
ASV2712	2014	Soil	NA	NA	Bacteria	Acidobacteria	Blastocatellia_(Subgroup_4)	Blastocatellales	Blastocatellaceae	NA	NA	3.26369135798487e-05	3.10265091450089	5.60034469695429	2.04769675837899	2.73494826518536	0.00623900809673202	0.0265413541164256
ASV2715	2014	Soil	NA	NA	Bacteria	NA	NA	NA	NA	NA	NA	3.48454345988811e-05	3.58830563451598	2.49768785221263	0.826051558112415	3.02364643911576	0.00249748125537997	0.0118433857298272
ASV2740	2014	Soil	NA	NA	Bacteria	Bacteroidetes	Bacteroidia	Cytophagales	NA	NA	NA	3.14824648888255e-05	3.24799118528294	2.92412591356121	0.792932447092296	3.6877364828291	0.00022625778516411	0.00139354237419587
ASV2777	2014	Soil	NA	NA	Bacteria	NA	NA	NA	NA	NA	NA	3.17368686052565e-05	3.48059028048136	1.48264353135825	0.444624100658762	3.33460001192365	0.000854221760760391	0.00458102163548999
ASV2839	2014	Soil	NA	NA	Bacteria	NA	NA	NA	NA	NA	NA	2.93310128259568e-05	3.09549399681872	1.79628585901204	0.527395576674737	3.40595548854949	0.000659329278756144	0.00366198223670624
ASV2877	2014	Soil	NA	NA	Bacteria	Acidobacteria	Subgroup_25	NA	NA	NA	NA	3.32893556874586e-05	3.34488510637754	2.25741983199983	0.899332552245872	2.51010577384579	0.012069500302771	0.0456860906922554
ASV2937	2014	Soil	NA	NA	Bacteria	Proteobacteria	NA	NA	NA	NA	NA	2.81344429234967e-05	2.82392845179677	2.4526840486236	0.940098917164611	2.60896380566103	0.00908168475385238	0.0360106532132805
ASV2951	2014	Soil	NA	NA	Bacteria	Proteobacteria	Gammaproteobacteria	Betaproteobacteriales	Burkholderiaceae	NA	NA	2.86696515517851e-05	2.82315883930208	4.55386869485937	1.18543550011948	3.84151537084927	0.000122277077430118	0.000795482212640783
ASV2952	2014	Soil	NA	NA	Bacteria	Actinobacteria	Nitriliruptoria	Euzebyales	Euzebyaceae	NA	NA	2.88519128155845e-05	3.15058984277329	1.58104173596671	0.580857822682741	2.7219083125446	0.00649061476917621	0.0273378373190461
ASV2963	2014	Soil	NA	NA	Bacteria	Actinobacteria	Acidimicrobiia	Microtrichales	Ilumatobacteraceae	Ilumatobacter	NA	2.76362939511296e-05	2.86478006799105	3.21026981329607	1.04492080244803	3.07226136734485	0.00212443619949874	0.0102831518008898
ASV2965	2014	Soil	NA	NA	Bacteria	Acidobacteria	Blastocatellia_(Subgroup_4)	Pyrinomonadales	Pyrinomonadaceae	RB41	NA	2.75796884250331e-05	2.62578584658961	5.35963002147929	2.03839432201372	2.62933916347674	0.00855509896547162	0.0341838043350881
ASV2979	2014	Soil	NA	NA	Bacteria	NA	NA	NA	NA	NA	NA	2.73077552356989e-05	2.91320407778665	1.84950503270777	0.706885514313245	2.61641382551828	0.00888587908652835	0.0353242052878076
ASV3011	2014	Soil	NA	NA	Bacteria	NA	NA	NA	NA	NA	NA	2.61379915853237e-05	2.68523651044518	2.60992987269104	0.787633230363296	3.31363605810182	0.000920912897999842	0.00489372485387629
ASV3021	2014	Soil	NA	NA	Bacteria	Planctomycetes	Planctomycetacia	Pirellulales	Pirellulaceae	Pirellula	NA	2.61003628698108e-05	2.57729744044565	4.59828728700399	1.36051240393395	3.37982018665023	0.00072533266786692	0.00397189787996059
ASV3072	2014	Soil	NA	NA	Bacteria	Acidobacteria	Subgroup_17	NA	NA	NA	NA	3.32954343194343e-05	3.23816203440506	4.40378208250967	1.77483803421021	2.48123039828214	0.013092971361551	0.0486146814227382
ASV3106	2014	Soil	NA	NA	Bacteria	Proteobacteria	Gammaproteobacteria	Betaproteobacteriales	NA	NA	NA	2.47383395459366e-05	2.46268202076466	4.26575002729808	1.05019377114667	4.06186948018218	4.86812938809677e-05	0.000349293892039939
ASV3134	2014	Soil	NA	NA	Bacteria	Proteobacteria	Gammaproteobacteria	Betaproteobacteriales	SC-I-84	NA	NA	2.40968790636853e-05	2.39195371630939	5.2258517520768	1.45264879056283	3.59746401609712	0.000321334934047616	0.00192924868500824
ASV3163	2014	Soil	NA	NA	Bacteria	NA	NA	NA	NA	NA	NA	2.40176622476508e-05	2.66760899093423	2.18288531898582	0.872314614793605	2.50240599201964	0.01233523799197	0.0465787361847144
ASV3182	2014	Soil	NA	NA	Bacteria	Chloroflexi	Anaerolineae	NA	NA	NA	NA	2.34949994484901e-05	2.38468804954353	2.90450680633096	0.836160530895153	3.47362342398717	0.000513481140903473	0.00292496391360991
ASV3207	2014	Soil	NA	NA	Bacteria	Bacteroidetes	Bacteroidia	Sphingobacteriales	KD3-93	NA	NA	2.41038704056437e-05	2.31114294063974	5.17352486291874	1.35261550760156	3.82483036298495	0.000130862160959547	0.000845445579311265
ASV3271	2014	Soil	NA	NA	Bacteria	Firmicutes	Clostridia	Clostridiales	NA	NA	NA	2.24196291473674e-05	2.40201009121487	2.56770150047606	0.813529825760186	3.15624752672925	0.00159813175125917	0.00798382182901774
ASV3360	2014	Soil	NA	NA	Bacteria	Proteobacteria	Deltaproteobacteria	RCP2-54	NA	NA	NA	1.92644276128761e-05	1.8979122499393	4.89219844483543	1.84286486917545	2.6546701967488	0.00793859812121272	0.0320306838610741
ASV3362	2014	Soil	NA	NA	Bacteria	Bacteroidetes	NA	NA	NA	NA	NA	2.45734272154275e-05	2.37724938809575	3.35380188564734	1.34763467858513	2.48865804579063	0.0128226230644903	0.0478772760465501
ASV3419	2014	Soil	NA	NA	Bacteria	Proteobacteria	Deltaproteobacteria	Oligoflexales	Oligoflexaceae	Oligoflexus	NA	2.04473377581125e-05	2.15871494133264	5.07694387593238	1.59041838100591	3.19220648891224	0.00141190358588794	0.00713744767281665
ASV3423	2014	Soil	NA	NA	Bacteria	Dependentiae	Babeliae	Babeliales	Vermiphilaceae	NA	NA	2.03204733330575e-05	2.20935775267266	2.03305517040774	0.760715286403364	2.67255727174874	0.0075275523815079	0.0307353122150554
ASV3446	2014	Soil	NA	NA	Bacteria	NA	NA	NA	NA	NA	NA	1.91094383697082e-05	1.92367309486628	3.01321255308081	0.901980656598453	3.3406620541556	0.000835788886021108	0.00451325998451399
ASV3487	2014	Soil	NA	NA	Bacteria	Proteobacteria	NA	NA	NA	NA	NA	1.88874680261516e-05	1.78850122863633	4.80675590702715	1.68433564132732	2.85379931949861	0.00431998108424939	0.0192360644847749
ASV3492	2014	Soil	NA	NA	Bacteria	NA	NA	NA	NA	NA	NA	1.94094032316903e-05	1.99180130484602	3.03927291305093	1.14407296844761	2.65653764827162	0.00789476352434106	0.0319000349672985
ASV3529	2014	Soil	NA	NA	Bacteria	NA	NA	NA	NA	NA	NA	1.9048966668418e-05	1.9629659600474	3.46737330509747	0.878165308166792	3.94842892659443	7.86657635820342e-05	0.000530993904178731
ASV3533	2014	Soil	NA	NA	Bacteria	Verrucomicrobia	Verrucomicrobiae	NA	NA	NA	NA	1.96662873094202e-05	1.87351209037756	3.79515803671599	1.40006540815665	2.71070052485102	0.00671412369023298	0.0280515847558839
ASV3550	2014	Soil	NA	NA	Bacteria	Proteobacteria	Deltaproteobacteria	Myxococcales	NA	NA	NA	2.13456595946927e-05	2.08928210069831	3.18045146384983	0.733279789313683	4.33729595469498	1.44246339048987e-05	0.000113239436924003
ASV3556	2014	Soil	NA	NA	Bacteria	Proteobacteria	NA	NA	NA	NA	NA	1.82105747989091e-05	1.80093037388825	4.8160841062497	1.84174812478291	2.61495263192809	0.00892398306501027	0.0354455143679107
ASV3595	2014	Soil	NA	NA	Bacteria	Bacteroidetes	Bacteroidia	NA	NA	NA	NA	1.77206273647016e-05	1.7454614007618	4.31205034967525	1.61961501511275	2.66239217927667	0.00775874219898626	0.0314866071342006
ASV3605	2014	Soil	NA	NA	Bacteria	Proteobacteria	Gammaproteobacteria	Betaproteobacteriales	Nitrosomonadaceae	Ellin6067	NA	1.66174340756321e-05	1.67829522424316	2.51618731519836	0.992130303806134	2.53614601383049	0.0112079991220365	0.0429119376221577
ASV3623	2014	Soil	NA	NA	Bacteria	NA	NA	NA	NA	NA	NA	1.81621468136848e-05	1.87065160567702	2.8546359541948	1.09277527758976	2.61228087122454	0.00899403291233026	0.0356933965450252
ASV3625	2014	Soil	NA	NA	Bacteria	Proteobacteria	Gammaproteobacteria	Orbales	Orbaceae	NA	NA	1.95473198298673e-05	1.84521919276413	4.84637754476107	1.44427497630316	3.35557814424376	0.000791992777096391	0.00429987241828612
ASV3626	2014	Soil	NA	NA	Bacteria	NA	NA	NA	NA	NA	NA	1.7998928872796e-05	1.8637244492996	2.80753801614998	0.823139045246015	3.41077006656983	0.000647796951335933	0.00360650722251507
ASV3673	2014	Soil	NA	NA	Bacteria	Proteobacteria	Gammaproteobacteria	PLTA13	NA	NA	NA	1.82019631544825e-05	1.79703915348578	4.08700309703225	1.18410197307222	3.45156345481654	0.0005573486834233	0.00315943652945417
ASV3681	2014	Soil	NA	NA	Bacteria	Actinobacteria	Nitriliruptoria	Euzebyales	Euzebyaceae	NA	NA	1.62772223289622e-05	1.67514889221475	2.94561137409223	0.911446156598184	3.23179965461287	0.00123013270170829	0.00632813860096854
ASV3740	2014	Soil	NA	NA	Bacteria	NA	NA	NA	NA	NA	NA	1.55413089999316e-05	1.59749925186243	2.05869826485966	0.519464803102192	3.9631140600197	7.39784147591547e-05	0.00050152855637157
ASV3741	2014	Soil	NA	NA	Bacteria	Proteobacteria	NA	NA	NA	NA	NA	1.59868368326371e-05	1.6669328289554	3.56614905265329	0.923764686972054	3.86045180439029	0.000113177563273946	0.000739373983290355
ASV3766	2014	Soil	NA	NA	Bacteria	Bacteroidetes	Bacteroidia	Chitinophagales	Chitinophagaceae	NA	NA	1.63930598440327e-05	1.56313494835046	4.6121892594014	1.68742815673963	2.73326555621358	0.00627097494482503	0.0266530700339197
ASV3821	2014	Soil	NA	NA	Bacteria	NA	NA	NA	NA	NA	NA	1.4723681625789e-05	1.47676318652893	2.78224010617699	1.05209361182604	2.64447961179811	0.00818166354455481	0.0328442240721285
ASV3854	2014	Soil	NA	NA	Bacteria	NA	NA	NA	NA	NA	NA	1.44909338390023e-05	1.50928894265487	2.12165995109488	0.85346882190006	2.48592555070901	0.012921499449751	0.048131039816417
ASV3905	2014	Soil	NA	NA	Bacteria	Proteobacteria	Gammaproteobacteria	Gammaproteobacteria_Incertae_Sedis	Unknown_Family	Candidatus_Berkiella	NA	1.47453042610146e-05	1.45404976137547	4.50899127819337	1.22373727520821	3.68460728421156	0.000229055532089401	0.00140593743809408
ASV3911	2014	Soil	NA	NA	Bacteria	Proteobacteria	Alphaproteobacteria	Rhizobiales	Xanthobacteraceae	NA	NA	1.38308901138041e-05	1.38147701181208	3.42933084130199	1.36659207685663	2.50940342723922	0.0120935278675204	0.0457399746309215
ASV4012	2014	Soil	NA	NA	Bacteria	Planctomycetes	Planctomycetacia	Planctomycetales	NA	NA	NA	1.2861263230355e-05	1.26710540481213	3.96258983540227	1.46694540008903	2.70125243595418	0.00690788859114018	0.0286560813580957
ASV4089	2014	Soil	NA	NA	Bacteria	NA	NA	NA	NA	NA	NA	1.28760508323388e-05	1.23508338584046	4.27334807233439	1.66514659205436	2.56634946900512	0.0102775223530039	0.0400162175774796
ASV4114	2014	Soil	NA	NA	Bacteria	Acidobacteria	Subgroup_25	NA	NA	NA	NA	1.28998933112294e-05	1.31330360327212	2.87039882170219	0.762259105478799	3.76564714159656	0.000166118258731266	0.0010514070278235
ASV4118	2014	Soil	NA	NA	Bacteria	Proteobacteria	NA	NA	NA	NA	NA	1.25857161106469e-05	1.30763666444466	1.70768398009349	0.66756487091923	2.5580794533751	0.0105252041166802	0.040901188376883
ASV4125	2014	Soil	NA	NA	Bacteria	Proteobacteria	NA	NA	NA	NA	NA	1.5900081558354e-05	1.55690047827722	3.88101186780142	1.25544391115308	3.09134628263628	0.00199251118064794	0.00968698913821596
ASV4150	2014	Soil	NA	NA	Bacteria	Firmicutes	NA	NA	NA	NA	NA	1.20446311552658e-05	1.26432549395939	2.71967960406715	1.06836778637133	2.54563984309601	0.0109077663692531	0.0420728131385477
ASV4206	2014	Soil	NA	NA	Bacteria	Dependentiae	Babeliae	Babeliales	Vermiphilaceae	NA	NA	1.53948751388175e-05	1.55162389880727	2.25105098730453	0.811895150467995	2.77258829050398	0.00556124310185448	0.02414179045424
ASV4346	2014	Soil	NA	NA	Bacteria	NA	NA	NA	NA	NA	NA	1.09645587487112e-05	1.11591789674011	2.85971591402604	1.12933443822069	2.53221350314228	0.0113344952842908	0.0432191244676917
ASV4681	2014	Soil	NA	NA	Bacteria	NA	NA	NA	NA	NA	NA	9.32854934675891e-06	0.938572133352128	2.56701365873378	0.823797820783142	3.11607240753982	0.00183277264082795	0.00905913333894959
ASV4978	2014	Soil	NA	NA	Bacteria	NA	NA	NA	NA	NA	NA	7.63325146539329e-06	0.769890821029833	2.8892158076605	1.11265091165012	2.59669567283745	0.00941252773547815	0.0371333758888669
ASV42	2014	Soil	Block 4	NA	Bacteria	Actinobacteria	Actinobacteria	Micrococcales	Micrococcaceae	Pseudarthrobacter	NA	0.00455141879701575	344.039299028562	0.823294953652713	0.225023971793295	3.658698880353	0.000253498979426724	0.0181041880516784
ASV57	2014	Soil	Block 4	NA	Bacteria	Actinobacteria	Actinobacteria	Micrococcales	Microbacteriaceae	Agromyces	NA	0.00407763797957787	319.750259441902	0.796697073072581	0.24241559467742	3.28649266204486	0.0010144341687115	0.0446954864095387
ASV146	2014	Soil	Block 4	NA	Bacteria	Proteobacteria	Alphaproteobacteria	Sphingomonadales	Sphingomonadaceae	Croceicoccus	NA	0.00133213160221033	79.103943238602	1.68321065624831	0.474131559839629	3.55009199728793	0.000385096550959731	0.0241566497474909
ASV162	2014	Soil	Block 4	NA	Bacteria	Bacteroidetes	Bacteroidia	Sphingobacteriales	Sphingobacteriaceae	NA	NA	0.00147410280654959	98.0859415150239	1.2338814916086	0.274308760681964	4.49814832213535	6.85478699736017e-06	0.00110302463814043
ASV171	2014	Soil	Block 4	NA	Bacteria	Actinobacteria	Thermoleophilia	Solirubrobacterales	Solirubrobacteraceae	Solirubrobacter	NA	0.00322945199967518	220.474727301888	1.21533967985611	0.337312860219005	3.60300428233609	0.000314560344258997	0.0217118679158714
ASV187	2014	Soil	Block 4	NA	Bacteria	Actinobacteria	Actinobacteria	Streptomycetales	Streptomycetaceae	Streptomyces	NA	0.00244340129997283	166.650249600157	1.17537369788402	0.219040190236773	5.36601843074319	8.04937200280319e-08	1.86192036139841e-05
ASV202	2014	Soil	Block 4	NA	Bacteria	Actinobacteria	Actinobacteria	Streptosporangiales	Streptosporangiaceae	Streptosporangium	NA	0.00215917016229866	162.399324707714	0.890534852557898	0.270370863377217	3.29375303771338	0.000988593155368263	0.0440817261206981
ASV239	2014	Soil	Block 4	NA	Bacteria	Actinobacteria	Actinobacteria	Micrococcales	Micrococcaceae	Arthrobacter	NA	0.00114674609631143	74.3304879644995	1.28495467057577	0.389855579205337	3.29597609759738	0.000980803596196649	0.0440817261206981
ASV267	2014	Soil	Block 4	NA	Bacteria	Firmicutes	Bacilli	Bacillales	Thermoactinomycetaceae	Shimazuella	NA	0.00209651181971656	117.678271789127	1.82374497300396	0.338496605276458	5.38777921129951	7.13336057309771e-08	1.76003783206897e-05
ASV320	2014	Soil	Block 4	NA	Bacteria	Proteobacteria	Alphaproteobacteria	Rhizobiales	Rhizobiaceae	Phyllobacterium	NA	0.000942011621861402	66.9646574075318	1.08143995807035	0.290989197004777	3.71642648318863	0.00020206039918574	0.0152617456609474
ASV374	2014	Soil	Block 4	NA	Bacteria	Bacteroidetes	Bacteroidia	Cytophagales	Spirosomaceae	Fibrella	NA	0.000459935963958646	19.2169524291941	3.85266141844044	1.16029070450011	3.32042771996546	0.000898796296232778	0.0415805636544689
ASV419	2014	Soil	Block 4	NA	Bacteria	Actinobacteria	Actinobacteria	Micrococcales	Micrococcaceae	NA	NA	0.000867599589723593	52.3536060399653	1.4965810803465	0.382205462272041	3.91564545271016	9.01626666555393e-05	0.00855620587928592
ASV940	2014	Soil	Block 4	NA	Bacteria	NA	NA	NA	NA	NA	NA	0.000530026413470109	18.88444238883	8.23908346921907	1.03575998331409	7.95462617010624	1.79673188628291e-15	3.32485235556652e-12
ASV1350	2014	Soil	Block 4	NA	Bacteria	Proteobacteria	Gammaproteobacteria	Legionellales	Legionellaceae	Legionella	NA	0.000309723083872269	10.9746881046885	7.45603385267108	1.28377402719288	5.80790208770194	6.32604911748848e-09	1.95105898198541e-06
ASV1570	2014	Soil	Block 4	NA	Bacteria	Actinobacteria	Actinobacteria	Micrococcales	Micrococcaceae	Pseudarthrobacter	NA	0.000301712733024205	11.4274435549952	5.35906307272215	1.56970320509286	3.41406136862995	0.000640021578069509	0.0328988869504896
ASV1652	2014	Soil	Block 4	NA	Bacteria	Fibrobacteres	Fibrobacteria	Fibrobacterales	Fibrobacteraceae	possible_genus_04	NA	0.000260096175173774	9.7259556437736	7.28192532981085	2.07740768428664	3.50529430736721	0.000456102787022549	0.0272263937866202
ASV1857	2014	Soil	Block 4	NA	Bacteria	Proteobacteria	Alphaproteobacteria	Rhodobacterales	Rhodobacteraceae	NA	NA	6.4938340943335e-05	2.51149586304276	4.51644396025321	1.16127838743376	3.88920004808997	0.000100575190008586	0.00907875068833604
ASV2364	2014	Soil	Block 4	NA	Bacteria	Bacteroidetes	Bacteroidia	Cytophagales	Cyclobacteriaceae	Fabibacter	NA	0.000157331319852555	5.66683364274065	6.50063677251797	0.80446783399123	8.08066711662811	6.44134190837383e-16	2.38394064028915e-12
ASV2467	2014	Soil	Block 4	NA	Bacteria	NA	NA	NA	NA	NA	NA	0.000188484496151263	7.01316127396522	6.20371820984371	1.05394659973363	5.88617887415891	3.95226558005859e-09	1.41967999677592e-06
ASV2884	2014	Soil	Block 4	NA	Bacteria	Proteobacteria	Alphaproteobacteria	Rhodobacterales	Rhodobacteraceae	NA	NA	9.13627403529878e-05	3.33111295806227	5.73352837610192	0.910677676031737	6.29589208893939	3.05636949721253e-10	1.39378402537003e-07
ASV3588	2014	Soil	Block 4	NA	Bacteria	NA	NA	NA	NA	NA	NA	8.94754779775809e-05	3.2724778101785	5.71131099059441	1.31472438477852	4.34411277125321	1.39839670541603e-05	0.00185469082571073
ASV3592	2014	Soil	Block 4	NA	Bacteria	Proteobacteria	Deltaproteobacteria	Myxococcales	Nannocystaceae	NA	NA	5.88163112545273e-05	2.08962915896421	5.06425041469818	1.51392501457698	3.34511311058114	0.000822490201814832	0.0395329381417752
ASV3792	2014	Soil	Block 4	NA	Bacteria	Dependentiae	Babeliae	Babeliales	Vermiphilaceae	NA	NA	9.88914217105638e-05	3.63839586969432	5.86358058914827	1.7397337388852	3.37038965106556	0.000750619624544654	0.0365532004005232
ASV4166	2014	Soil	Block 4	NA	Bacteria	Proteobacteria	Alphaproteobacteria	Rhodobacterales	Rhodobacteraceae	Planktomarina	NA	4.57985141200733e-05	1.60592520356489	4.68426962493792	1.03637012080884	4.51988100668325	6.18743989570494e-06	0.00104089613881836
ASV180	2014	Soil	Block 5	NA	Bacteria	Acidobacteria	Subgroup_5	NA	NA	NA	NA	0.0025176787876977	171.670485892998	0.921343087858501	0.250968204441554	3.67115463852739	0.000241457187837663	0.0481586947507031
ASV352	2014	Soil	Block 5	NA	Bacteria	Proteobacteria	Deltaproteobacteria	RCP2-54	NA	NA	NA	0.00160134688261606	109.125213967296	0.964344408518407	0.255671846468894	3.77180523329827	0.000162070743411885	0.0358948108385084
ASV510	2014	Soil	Block 5	NA	Bacteria	Proteobacteria	Alphaproteobacteria	NA	NA	NA	NA	0.000683959086963801	48.3344041008495	0.899649516950608	0.229039686237532	3.92791979298122	8.5683774842971e-05	0.0284653740567613
ASV1294	2014	Soil	Block 5	NA	Bacteria	NA	NA	NA	NA	NA	NA	0.000470456211496409	20.8413301144543	2.58422381600086	0.705341092183319	3.66379308484868	0.000248507562678322	0.0481586947507031
ASV1456	2014	Soil	Block 5	NA	Bacteria	Actinobacteria	Actinobacteria	Propionibacteriales	Nocardioidaceae	Nocardioides	NA	0.000388336558304114	13.8436412754217	7.87969989274499	2.08084038521468	3.78678727534021	0.000152607640331887	0.0354889067591804
ASV1614	2014	Soil	Block 5	NA	Bacteria	Bacteroidetes	Bacteroidia	Chitinophagales	Saprospiraceae	NA	NA	0.000199597185799848	6.77604770234969	6.2334458084041	1.2778720640646	4.87798895029997	1.07172927153409e-06	0.000498461284190506
ASV1677	2014	Soil	Block 5	NA	Bacteria	Bacteroidetes	Bacteroidia	Chitinophagales	Chitinophagaceae	Niveitalea	solisilvae	0.000320704672208121	13.6674908241381	2.99397355780983	0.715573378847175	4.18402032036641	2.86398493708817e-05	0.0111003282853309
ASV3335	2014	Soil	Block 5	NA	Bacteria	Proteobacteria	Gammaproteobacteria	Gammaproteobacteria_Incertae_Sedis	Unknown_Family	Candidatus_Berkiella	NA	0.000181692980764923	6.20110838700101	6.7256613582189	1.23338012410981	5.45303205941733	4.95181374098247e-08	2.87886071366368e-05
ASV4023	2014	Soil	Block 5	NA	Bacteria	Proteobacteria	Deltaproteobacteria	Myxococcales	NA	NA	NA	2.57718674295139e-05	0.810975555562216	19.7627654983014	3.11282845614429	6.34881291299315	2.16982715423903e-10	2.01837321887314e-07
ASV4758	2014	Soil	Block 5	NA	Bacteria	NA	NA	NA	NA	NA	NA	2.57718674295139e-05	0.810975555562216	19.7627654983014	3.11282845614429	6.34881291299315	2.16982715423903e-10	2.01837321887314e-07
ASV11767	2014	Soil	Block 5	NA	Bacteria	Atribacteria	JS1	NA	NA	NA	NA	2.57718674295139e-05	0.810975555562216	19.7627654983014	3.11282845614429	6.34881291299315	2.16982715423903e-10	2.01837321887314e-07
ASV11768	2014	Soil	Block 5	NA	Bacteria	NA	NA	NA	NA	NA	NA	2.57718674295139e-05	0.810975555562216	19.7627654983014	3.11282845614429	6.34881291299315	2.16982715423903e-10	2.01837321887314e-07
ASV11769	2014	Soil	Block 5	NA	Bacteria	Actinobacteria	Actinobacteria	Micromonosporales	Micromonosporaceae	Pseudosporangium	NA	2.57718674295139e-05	0.810975555562216	19.7627654983014	3.11282845614429	6.34881291299315	2.16982715423903e-10	2.01837321887314e-07
ASV907	2014	Soil	Block 6	NA	Bacteria	Actinobacteria	Actinobacteria	Glycomycetales	Glycomycetaceae	Glycomyces	NA	0.000546245906645474	33.2286246031314	1.62056630684219	0.382110805210792	4.24108997898711	2.22436935646258e-05	0.00358224574088497
ASV1713	2014	Soil	Block 6	NA	Bacteria	NA	NA	NA	NA	NA	NA	0.000300488666521568	15.6654614609579	1.99756498137441	0.530268945625253	3.76707894711622	0.000165168781747394	0.0195064331243672
ASV1800	2014	Soil	Block 6	NA	Bacteria	Proteobacteria	NA	NA	NA	NA	NA	0.000320932900851668	11.7556614557984	7.54605387797658	0.85151225452477	8.86194395662343	7.86311274793452e-19	2.7859008465932e-15
ASV2034	2014	Soil	Block 6	NA	Bacteria	Acidobacteria	Subgroup_25	NA	NA	NA	NA	0.000396557821511958	14.2977953695283	4.92908548488393	1.37902106918315	3.57433660372111	0.000351116996308222	0.0303416467785374
ASV2346	2014	Soil	Block 6	NA	Bacteria	NA	NA	NA	NA	NA	NA	0.000230334679082538	9.36518162161164	3.3117317659543	0.898414554907838	3.68619558517062	0.000227631434635813	0.0244393385731723
ASV2654	2014	Soil	Block 6	NA	Bacteria	NA	NA	NA	NA	NA	NA	0.000256089981163888	8.86587388421079	7.1454837186677	1.2588817538572	5.67605630693589	1.37835425046545e-08	6.10438638674887e-06
ASV3611	2014	Soil	Block 6	NA	Bacteria	Actinobacteria	Acidimicrobiia	Acidimicrobiales	NA	NA	NA	0.000134885148277724	4.86353705023437	6.27892390602497	1.49075931893214	4.2118964653011	2.53235615348811e-05	0.00390092950078625
ASV3660	2014	Soil	Block 6	NA	Bacteria	Dependentiae	Babeliae	Babeliales	Vermiphilaceae	NA	NA	8.66972111898168e-05	3.08406923343434	5.61748667591468	0.832622830031494	6.7467363052034	1.51207716642534e-11	1.78576313354833e-08
ASV1	2014	Rhizosphere	Block 4	NA	Bacteria	Proteobacteria	Gammaproteobacteria	Betaproteobacteriales	Burkholderiaceae	Xylophilus	NA	0.0527928166832693	3943.43675659574	1.30286397108826	0.250440915893344	5.20228081118789	1.96857471491458e-07	1.73847020379345e-05
ASV83	2014	Rhizosphere	Block 4	NA	Bacteria	Acidobacteria	Blastocatellia_(Subgroup_4)	Blastocatellales	Blastocatellaceae	Stenotrophobacter	NA	0.0014450327787742	133.031145598482	0.507018262350571	0.150780211145226	3.36263133271666	0.000772033926171723	0.0180279836115584
ASV147	2014	Rhizosphere	Block 4	NA	Bacteria	Acidobacteria	Blastocatellia_(Subgroup_4)	Blastocatellales	Blastocatellaceae	Stenotrophobacter	NA	0.00108324921304972	95.4988021282225	0.626165190808155	0.154382445889957	4.05593516282599	4.99341108693217e-05	0.00211104421909239
ASV158	2014	Rhizosphere	Block 4	NA	Bacteria	Planctomycetes	028H05-P-BN-P5	NA	NA	NA	NA	0.00108606519263902	97.9179923964081	0.624315737967715	0.153107011618687	4.077643024753	4.54945444094544e-05	0.00194403569336744
ASV161	2014	Rhizosphere	Block 4	NA	Bacteria	Acidobacteria	Subgroup_6	NA	NA	NA	NA	0.00116059620700619	107.122140980753	0.519761898969753	0.152096525845342	3.41731605032364	0.000632418155870203	0.0158687881926893
ASV162	2014	Rhizosphere	Block 4	NA	Bacteria	Bacteroidetes	Bacteroidia	Sphingobacteriales	Sphingobacteriaceae	NA	NA	0.00174109176365024	148.090803525755	0.769093383629874	0.12751171401064	6.03155082336749	1.6239363481084e-09	2.93341956699218e-07
ASV187	2014	Rhizosphere	Block 4	NA	Bacteria	Actinobacteria	Actinobacteria	Streptomycetales	Streptomycetaceae	Streptomyces	NA	0.00111856940662378	95.1295492947016	0.818218854778732	0.160558568746417	5.0960771584294	3.46763841126286e-07	2.9424405491104e-05
ASV190	2014	Rhizosphere	Block 4	NA	Bacteria	Nitrospirae	Nitrospira	Nitrospirales	Nitrospiraceae	Nitrospira	nitrificans	0.00149601986462443	127.805583353127	0.671642864053747	0.219218160911954	3.06381032146102	0.00218537421432015	0.0375890315278756
ASV232	2014	Rhizosphere	Block 4	NA	Bacteria	Proteobacteria	Alphaproteobacteria	Rhizobiales	Rhizobiales_Incertae_Sedis	NA	NA	0.00123624868621046	113.590798371839	0.582213310957308	0.179380712437785	3.24568512993971	0.00117168353856111	0.0245086115406413
ASV267	2014	Rhizosphere	Block 4	NA	Bacteria	Firmicutes	Bacilli	Bacillales	Thermoactinomycetaceae	Shimazuella	NA	0.000992481373067557	64.2230927753911	1.75113253078453	0.213237723242531	8.21211418015769	2.17327461244244e-16	8.63659330984625e-14
ASV320	2014	Rhizosphere	Block 4	NA	Bacteria	Proteobacteria	Alphaproteobacteria	Rhizobiales	Rhizobiaceae	Phyllobacterium	NA	0.000933681525272242	72.6574594490963	1.02706697786722	0.207869731266492	4.94091646537277	7.77562185626168e-07	6.30618801158856e-05
ASV337	2014	Rhizosphere	Block 4	NA	Bacteria	Acidobacteria	Blastocatellia_(Subgroup_4)	Blastocatellales	Blastocatellaceae	NA	NA	0.0011810088890379	98.8703910802092	0.781125587418647	0.237767408246703	3.28525088101296	0.00101891601272315	0.022248199090999
ASV403	2014	Rhizosphere	Block 4	NA	Bacteria	Proteobacteria	Gammaproteobacteria	NA	NA	NA	NA	0.000853192176093481	64.0611136309375	1.19618218863774	0.22383711919259	5.34398491614135	9.09251377598518e-08	8.60324993946788e-06
ASV419	2014	Rhizosphere	Block 4	NA	Bacteria	Actinobacteria	Actinobacteria	Micrococcales	Micrococcaceae	NA	NA	0.000703449163938078	57.2254787101698	0.973777071836608	0.285304827896389	3.41311108899371	0.000642257558655131	0.0159520721130968
ASV453	2014	Rhizosphere	Block 4	NA	Bacteria	Actinobacteria	Actinobacteria	NA	NA	NA	NA	0.00044021613701842	26.3476056542231	2.21643718959068	0.695415943985687	3.18721077473067	0.0014365204876286	0.0281218345706211
ASV745	2014	Rhizosphere	Block 4	NA	Bacteria	Proteobacteria	Gammaproteobacteria	NA	NA	NA	NA	0.000716324342312732	37.011086541822	3.08602409771036	0.870267756558658	3.54606277717742	0.000391033040836551	0.0110210305268401
ASV810	2014	Rhizosphere	Block 4	NA	Bacteria	Proteobacteria	Gammaproteobacteria	NA	NA	NA	NA	0.000688444559579806	35.6763036414067	2.89091884028793	0.882707872938091	3.2750572742322	0.00105640553660822	0.0228160630569623
ASV814	2014	Rhizosphere	Block 4	NA	Bacteria	Proteobacteria	Gammaproteobacteria	Betaproteobacteriales	Burkholderiaceae	NA	NA	0.00074194742354912	35.7508001199144	5.38566429580823	1.56592763801875	3.43928043994568	0.000583262686161452	0.0150512072389975
ASV940	2014	Rhizosphere	Block 4	NA	Bacteria	NA	NA	NA	NA	NA	NA	0.000546780980467275	22.7713803219388	8.33494847149321	0.754529814798265	11.0465462172912	2.27811484800982e-28	2.26330710149775e-25
ASV1014	2014	Rhizosphere	Block 4	NA	Bacteria	Proteobacteria	Gammaproteobacteria	Enterobacteriales	Enterobacteriaceae	NA	NA	0.000244883976556126	18.4690703860529	1.06370193403694	0.288229936400471	3.69046306334751	0.000223846192149443	0.00694972474688972
ASV1093	2014	Rhizosphere	Block 4	NA	Bacteria	NA	NA	NA	NA	NA	NA	0.000302790237384545	25.0622720289473	0.943918351289816	0.233536374905599	4.04184723545259	5.30317785409452e-05	0.00219529466585121
ASV1143	2014	Rhizosphere	Block 4	NA	Bacteria	NA	NA	NA	NA	NA	NA	0.000184432738113724	11.0517646067342	2.09287730236099	0.485710531271117	4.30889834091897	1.64069756593906e-05	0.000819044418646476
ASV1146	2014	Rhizosphere	Block 4	NA	Bacteria	Acidobacteria	Blastocatellia_(Subgroup_4)	Pyrinomonadales	Pyrinomonadaceae	RB41	NA	0.000154458087711388	11.20643819312	1.24717230806083	0.333107565959757	3.74405277906988	0.000181075590382605	0.00591115423511861
ASV1165	2014	Rhizosphere	Block 4	NA	Bacteria	FBP	NA	NA	NA	NA	NA	0.000138015325822895	7.29635049578918	2.5651261444399	0.809815997189587	3.16754195192735	0.00153733527466203	0.0296571377743053
ASV1179	2014	Rhizosphere	Block 4	NA	Bacteria	Planctomycetes	NA	NA	NA	NA	NA	0.00027934918023117	20.5875142651414	1.17568750901015	0.361666627915348	3.25074922114554	0.0011510133722965	0.0243304635186504
ASV1221	2014	Rhizosphere	Block 4	NA	Bacteria	Proteobacteria	Gammaproteobacteria	Betaproteobacteriales	Methylophilaceae	Methylotenera	versatilis	0.00029700862303199	22.14944022623	1.26860884325937	0.39644875971808	3.19993142155747	0.0013746029058251	0.0271774723768604
ASV1531	2014	Rhizosphere	Block 4	NA	Bacteria	Proteobacteria	Deltaproteobacteria	Myxococcales	Blfdi19	NA	NA	0.000157612922559736	11.6417197333797	1.05932217720682	0.356744133662349	2.96941723002359	0.00298365179255688	0.0476186033077151
ASV1538	2014	Rhizosphere	Block 4	NA	Bacteria	Proteobacteria	Gammaproteobacteria	NA	NA	NA	NA	0.000219150559419452	11.8166927848676	2.43828235473734	0.700609378624793	3.4802308235202	0.000500981959575717	0.0135833168947104
ASV1566	2014	Rhizosphere	Block 4	NA	Bacteria	Proteobacteria	Gammaproteobacteria	Legionellales	Legionellaceae	Legionella	NA	0.000299965790925356	13.4057285438557	7.57131444286683	1.39806222921907	5.41557756488137	6.10911811053179e-08	6.06940884281333e-06
ASV1570	2014	Rhizosphere	Block 4	NA	Bacteria	Actinobacteria	Actinobacteria	Micrococcales	Micrococcaceae	Pseudarthrobacter	NA	0.000178447270735297	8.439260226674	4.17321631949598	1.32535791006371	3.14874668028001	0.00163972266651652	0.0305342421238567
ASV1646	2014	Rhizosphere	Block 4	NA	Bacteria	Proteobacteria	Alphaproteobacteria	Rhodobacterales	Rhodobacteraceae	Gemmobacter	tilapiae	0.000201555014558128	13.8786722389442	1.5589378959901	0.516633671469784	3.01749185560252	0.00254875889857269	0.0425578481635625
ASV1674	2014	Rhizosphere	Block 4	NA	Bacteria	Proteobacteria	Alphaproteobacteria	Rhizobiales	A0839	NA	NA	0.000120438715399861	8.07671401881814	1.52300018455786	0.451785306856584	3.37107064228038	0.000748766547745331	0.0177118944091663
ASV1703	2014	Rhizosphere	Block 4	NA	Bacteria	Proteobacteria	Gammaproteobacteria	NA	NA	NA	NA	0.000274001220466205	13.3371266103783	4.23791779168822	1.28192387832325	3.30590440146211	0.000946703815276586	0.0209011164550509
ASV1712	2014	Rhizosphere	Block 4	NA	Bacteria	Proteobacteria	Gammaproteobacteria	NA	NA	NA	NA	0.000180180853023902	10.3670592818085	2.33892870591465	0.743282969669534	3.14675406454496	0.00165093761317783	0.0305342421238567
ASV1785	2014	Rhizosphere	Block 4	NA	Bacteria	Proteobacteria	Alphaproteobacteria	Rhizobiales	A0839	NA	NA	0.000123449339054134	7.81720347096469	1.71527980408484	0.416944379462745	4.11392955169481	3.88980189719813e-05	0.00171756363771837
ASV1807	2014	Rhizosphere	Block 4	NA	Bacteria	Proteobacteria	Deltaproteobacteria	Myxococcales	Blfdi19	NA	NA	0.000134937323647384	7.50363575223195	2.33520038902252	0.709002333977668	3.29364273869382	0.000988981128496173	0.0217138729538331
ASV1843	2014	Rhizosphere	Block 4	NA	Bacteria	Proteobacteria	NA	NA	NA	NA	NA	0.000229919880476869	10.5309159119077	7.22320904331162	0.670560002473639	10.7719055963162	4.67229193981108e-27	3.09461469480154e-24
ASV1844	2014	Rhizosphere	Block 4	NA	Bacteria	Actinobacteria	Actinobacteria	Kineosporiales	Kineosporiaceae	Kineosporia	NA	0.000133057309578696	10.5375207332701	1.0730473616956	0.340342865969204	3.15284223349254	0.00161689166989126	0.0304527369485681
ASV2078	2014	Rhizosphere	Block 4	NA	Bacteria	Bacteroidetes	Bacteroidia	Cytophagales	Spirosomaceae	Runella	NA	0.000203036600533209	10.3071017408939	3.59136573827832	0.857048851852317	4.19038626621621	2.78479975856961e-05	0.00127427137250848
ASV2127	2014	Rhizosphere	Block 4	NA	Bacteria	Actinobacteria	Actinobacteria	Propionibacteriales	Propionibacteriaceae	Microlunatus	NA	0.000158121796445639	4.46478601712158	22.7961437464364	2.66181612613395	8.56413165530924	1.08893358711427e-17	4.80824675021344e-15
ASV2141	2014	Rhizosphere	Block 4	NA	Bacteria	Patescibacteria	Parcubacteria	Candidatus_Kaiserbacteria	NA	NA	NA	0.000169393391235016	8.4213088751435	4.8163146161483	1.0813707610386	4.45389758043993	8.43253373455337e-06	0.000492807192075222
ASV2178	2014	Rhizosphere	Block 4	NA	Bacteria	NA	NA	NA	NA	NA	NA	0.000172343114086059	8.41728732664447	3.70260709282563	0.784529621018161	4.71952491484056	2.36396092411819e-06	0.000174244344704422
ASV2195	2014	Rhizosphere	Block 4	NA	Bacteria	Bacteroidetes	Bacteroidia	NA	NA	NA	NA	0.000174683713995496	7.98676815220129	4.084468313508	1.06440770876874	3.83731560741206	0.000124386568195686	0.00441350198222909
ASV2202	2014	Rhizosphere	Block 4	NA	Bacteria	Proteobacteria	Gammaproteobacteria	NA	NA	NA	NA	0.00014385818627421	6.54349486172038	4.4797082110023	1.02815645053041	4.35702971925264	1.31839372356894e-05	0.000698572887661726
ASV2309	2014	Rhizosphere	Block 4	NA	Bacteria	Planctomycetes	Planctomycetacia	Pirellulales	Pirellulaceae	Blastopirellula	NA	8.10052654157167e-05	5.25551085965681	1.62880932049882	0.541316048230157	3.00898029131825	0.00262126119534451	0.0433575626046922
ASV2342	2014	Rhizosphere	Block 4	NA	Bacteria	Proteobacteria	Gammaproteobacteria	NA	NA	NA	NA	9.00348293415432e-05	6.29700683064967	1.37696824584048	0.41384788293571	3.3272327891898	0.000877130661726069	0.0196933177949119
ASV2364	2014	Rhizosphere	Block 4	NA	Bacteria	Bacteroidetes	Bacteroidia	Cytophagales	Cyclobacteriaceae	Fabibacter	NA	0.000104506390620883	4.5127603293357	5.99877533805026	0.553640021331442	10.8351548062293	2.34568330156942e-27	1.86434908808737e-24
ASV2446	2014	Rhizosphere	Block 4	NA	Bacteria	Proteobacteria	Gammaproteobacteria	Betaproteobacteriales	Burkholderiaceae	NA	NA	0.000141381203279895	6.16117572432293	6.45055148961077	1.5928980170092	4.04956966530865	5.13119016002467e-05	0.00214645786273032
ASV2467	2014	Rhizosphere	Block 4	NA	Bacteria	NA	NA	NA	NA	NA	NA	7.64814459465387e-05	3.37158158697659	5.58011772500467	0.982577717465085	5.67905991131225	1.354370390145e-08	1.68195872826133e-06
ASV2486	2014	Rhizosphere	Block 4	NA	Bacteria	Proteobacteria	Gammaproteobacteria	NA	NA	NA	NA	8.48649380796662e-05	4.28911444527466	3.37185058293267	1.06821648974494	3.15652362166565	0.00159661954677667	0.0304527369485681
ASV2563	2014	Rhizosphere	Block 4	NA	Bacteria	NA	NA	NA	NA	NA	NA	5.96600597812446e-05	2.57364273977154	5.19177979583517	1.67221487257171	3.10473246051849	0.00190451206034733	0.0342467462797298
ASV2798	2014	Rhizosphere	Block 4	NA	Bacteria	Dependentiae	Babeliae	Babeliales	Vermiphilaceae	NA	NA	3.33878966410277e-05	1.32550947680311	4.24217470825064	1.3198486086303	3.21413734917147	0.00130837071969247	0.0262599254548378
ASV2814	2014	Rhizosphere	Block 4	NA	Bacteria	Proteobacteria	Deltaproteobacteria	Myxococcales	Haliangiaceae	Haliangium	NA	0.000123355241838242	5.03529101630063	6.15914660128193	1.92340791029911	3.20220509040337	0.0013637986330108	0.0270986788379246
ASV2884	2014	Rhizosphere	Block 4	NA	Bacteria	Proteobacteria	Alphaproteobacteria	Rhodobacterales	Rhodobacteraceae	NA	NA	7.623079969602e-05	3.60363461431985	5.67131574296029	0.968482770175007	5.85587675652244	4.74500009842761e-09	7.25255015044282e-07
ASV2910	2014	Rhizosphere	Block 4	NA	Bacteria	NA	NA	NA	NA	NA	NA	7.43105311499825e-05	4.78809792484155	1.71731658456781	0.453770585507556	3.78454805008338	0.000153988155616111	0.00527542181395195
ASV2922	2014	Rhizosphere	Block 4	NA	Bacteria	Bacteroidetes	Bacteroidia	NA	NA	NA	NA	7.79692041664736e-05	3.16310202396716	5.49022028497872	1.85639394370687	2.95746509171204	0.00310179868356564	0.0485297164113773
ASV2933	2014	Rhizosphere	Block 4	NA	Bacteria	NA	NA	NA	NA	NA	NA	9.45789145933447e-05	3.75526353610527	5.73659653365423	1.54587559867576	3.7109043823244	0.000206520106255612	0.0066186363085468
ASV2966	2014	Rhizosphere	Block 4	NA	Bacteria	Bacteroidetes	Bacteroidia	Chitinophagales	Chitinophagaceae	Dinghuibacter	NA	9.15111790372148e-05	4.65076034042199	3.26315416692468	1.08481071578956	3.00804013034629	0.00262938414386785	0.0433575626046922
ASV2980	2014	Rhizosphere	Block 4	NA	Bacteria	Proteobacteria	Gammaproteobacteria	Gammaproteobacteria_Incertae_Sedis	Unknown_Family	Candidatus_Berkiella	NA	8.92739120217265e-05	3.87146252035574	5.77996996951237	1.71575439723752	3.36876302273711	0.000755063167784012	0.0177551540164122
ASV3005	2014	Rhizosphere	Block 4	NA	Bacteria	NA	NA	NA	NA	NA	NA	6.57442908907338e-05	3.91494402249312	2.0081060327241	0.655692409311589	3.062573249601	0.00219442760806923	0.0375890315278756
ASV3055	2014	Rhizosphere	Block 4	NA	Bacteria	Proteobacteria	Alphaproteobacteria	Sphingomonadales	Sphingomonadaceae	Novosphingobium	NA	7.5592513258883e-05	3.08997531849892	5.45535809144924	1.53766486175688	3.54781996202746	0.000388433637616347	0.0110210305268401
ASV3139	2014	Rhizosphere	Block 4	NA	Bacteria	NA	NA	NA	NA	NA	NA	7.00589255720153e-05	3.65608513238587	2.9514522528836	0.783608057704912	3.7664904334037	0.000165558424730727	0.00557567101593144
ASV3174	2014	Rhizosphere	Block 4	NA	Bacteria	NA	NA	NA	NA	NA	NA	5.68553127985498e-05	2.8185576697455	3.49250906486703	0.875578226227764	3.98880301068443	6.64075379705267e-05	0.00261290649400864
ASV3201	2014	Rhizosphere	Block 4	NA	Bacteria	NA	NA	NA	NA	NA	NA	6.75361991248189e-05	3.39794590901295	3.19572864305912	0.920046094467459	3.47344406141833	0.0005138244581346	0.0136129226441793
ASV3229	2014	Rhizosphere	Block 4	NA	Bacteria	Proteobacteria	Gammaproteobacteria	NA	NA	NA	NA	7.39515382124796e-05	3.5287936899538	3.81255672598789	1.20875256180511	3.15412504300661	0.00160980094471603	0.0304527369485681
ASV3230	2014	Rhizosphere	Block 4	NA	Bacteria	Proteobacteria	Gammaproteobacteria	NA	NA	NA	NA	9.55028253182485e-05	4.64323353424668	6.03940902249368	1.736976339086	3.47696677645687	0.00050712065289073	0.0135833168947104
ASV3286	2014	Rhizosphere	Block 4	NA	Bacteria	NA	NA	NA	NA	NA	NA	7.14276498778354e-05	2.9049137956568	5.0222063418667	1.16873639515374	4.29712496563955	1.73027659829365e-05	0.000838551122148655
ASV3317	2014	Rhizosphere	Block 4	NA	Bacteria	Proteobacteria	NA	NA	NA	NA	NA	6.45748559650173e-05	2.95032083705957	4.07147062828371	1.18303242753662	3.44155454534882	0.000578381849045944	0.0150228069811018
ASV3330	2014	Rhizosphere	Block 4	NA	Bacteria	NA	NA	NA	NA	NA	NA	5.65041562458245e-05	2.89420894623137	3.71212799403434	0.885951613117348	4.18998954240027	2.78967311042369e-05	0.00127427137250848
ASV3370	2014	Rhizosphere	Block 4	NA	Bacteria	Bacteroidetes	Bacteroidia	Flavobacteriales	Flavobacteriaceae	Dokdonia	pacifica	5.7241454663831e-05	2.49267686591079	5.14266114981444	0.66264348029278	7.76082660247744	8.43776145054948e-15	3.03131092580247e-12
ASV3407	2014	Rhizosphere	Block 4	NA	Bacteria	Proteobacteria	Gammaproteobacteria	NA	NA	NA	NA	4.22296411831149e-05	1.89005704621436	4.19479625365444	1.22789683015591	3.41624487549317	0.000634911253809161	0.0158687881926893
ASV3424	2014	Rhizosphere	Block 4	NA	Bacteria	NA	NA	NA	NA	NA	NA	7.69431509677962e-05	3.22588996896091	5.51393045055747	1.70369341451258	3.23645698433071	0.00121023465156326	0.025132047321068
ASV3465	2014	Rhizosphere	Block 4	NA	Bacteria	NA	NA	NA	NA	NA	NA	7.14243059308651e-05	2.96848031013825	5.39816056528542	1.16386619428528	4.63812815578888	3.51578772065329e-06	0.000240892075894417
ASV3482	2014	Rhizosphere	Block 4	NA	Bacteria	Proteobacteria	NA	NA	NA	NA	NA	7.57306048654172e-05	3.20999648928107	5.5095198566007	1.7166189346187	3.20951828358137	0.00132957590365654	0.0265514303574427
ASV3518	2014	Rhizosphere	Block 4	NA	Bacteria	Bacteroidetes	Bacteroidia	NA	NA	NA	NA	5.11782437940683e-05	2.48907920923318	3.32228362534698	1.05584148930397	3.14657423391943	0.00165195321002244	0.0305342421238567
ASV3588	2014	Rhizosphere	Block 4	NA	Bacteria	NA	NA	NA	NA	NA	NA	2.59176696049202e-05	1.06603881849466	3.9261254030882	1.32419976077918	2.96490417788478	0.00302777222083665	0.0479377163569913
ASV3592	2014	Rhizosphere	Block 4	NA	Bacteria	Proteobacteria	Deltaproteobacteria	Myxococcales	Nannocystaceae	NA	NA	4.58517060875267e-05	1.79039581110805	4.67433945451267	0.785393885202753	5.9515862582836	2.65555999376676e-09	4.39716475634547e-07
ASV3606	2014	Rhizosphere	Block 4	NA	Bacteria	NA	NA	NA	NA	NA	NA	6.02867053651613e-05	2.49513283933182	5.14633138686976	1.68677719510705	3.05098468357178	0.00228092209823714	0.0385718485889123
ASV4051	2014	Rhizosphere	Block 4	NA	Bacteria	NA	NA	NA	NA	NA	NA	4.50837691575256e-05	2.01067686937555	4.560738864441	1.02494440102524	4.44974269811998	8.59732268559602e-06	0.00049515594713853
ASV4166	2014	Rhizosphere	Block 4	NA	Bacteria	Proteobacteria	Alphaproteobacteria	Rhodobacterales	Rhodobacteraceae	Planktomarina	NA	3.08845346137601e-05	1.28385293491552	4.18339933484903	1.36403317371148	3.06693371940961	0.00216266805955359	0.0375890315278756
ASV4266	2014	Rhizosphere	Block 4	NA	Bacteria	Proteobacteria	Alphaproteobacteria	Rhodobacterales	Rhodobacteraceae	NA	NA	2.81947372406201e-05	1.39849036622465	4.30348622989903	1.36945421485645	3.14248273743868	0.00167521590999075	0.0308208704921446
ASV4354	2014	Rhizosphere	Block 4	NA	Bacteria	NA	NA	NA	NA	NA	NA	4.1662466283831e-05	1.81309383407942	4.68566148374742	1.51066452635675	3.10172205807187	0.00192398510622496	0.0344410667213423
ASV28	2014	Rhizosphere	Block 5	NA	Bacteria	Acidobacteria	Subgroup_6	NA	NA	NA	NA	0.00413978906523311	401.884613907217	0.343649780818108	0.102816729591557	3.34235276869111	0.000830714119650723	0.0388481014777838
ASV63	2014	Rhizosphere	Block 5	NA	Bacteria	Proteobacteria	Deltaproteobacteria	RCP2-54	NA	NA	NA	0.00215977816689739	204.048980777098	0.423780081648268	0.0937868448119284	4.51854503153483	6.22660315197631e-06	0.000853474052727787
ASV75	2014	Rhizosphere	Block 5	NA	Bacteria	Actinobacteria	Thermoleophilia	Solirubrobacterales	67-14	NA	NA	0.00295022047571681	202.873768019727	1.36722330343065	0.21394688510286	6.39048006131675	1.65365767261751e-10	1.31465784973092e-07
ASV174	2014	Rhizosphere	Block 5	NA	Bacteria	Acidobacteria	Subgroup_17	NA	NA	NA	NA	0.00105577071389189	98.2712067280298	0.451796764643929	0.121588902393021	3.71577303316342	0.000202583373058061	0.013782618599394
ASV184	2014	Rhizosphere	Block 5	NA	Bacteria	Bacteroidetes	Bacteroidia	Chitinophagales	Chitinophagaceae	Terrimonas	NA	0.00129489578473545	117.200900154774	0.532483027824235	0.104759129593102	5.08292718632225	3.71662204707039e-07	8.04622120566429e-05
ASV185	2014	Rhizosphere	Block 5	NA	Bacteria	Chloroflexi	Anaerolineae	Anaerolineales	Anaerolineaceae	NA	NA	0.000999754067205023	95.9788231767837	0.402697937491017	0.114121601392084	3.52867408605213	0.000417647145250889	0.0244139323878277
ASV233	2014	Rhizosphere	Block 5	NA	Bacteria	Acidobacteria	Subgroup_25	NA	NA	NA	NA	0.00104155243252405	86.1921221375229	0.749090754646672	0.165570023659511	4.52431387089219	6.05917489649271e-06	0.000853474052727787
ASV253	2014	Rhizosphere	Block 5	NA	Bacteria	Acidobacteria	Blastocatellia_(Subgroup_4)	Blastocatellales	Blastocatellaceae	NA	NA	0.0008681154001949	68.7160932277356	0.878747755949391	0.23274224042376	3.77562643699498	0.000159606039072818	0.01153516373299
ASV379	2014	Rhizosphere	Block 5	NA	Bacteria	Bacteroidetes	Bacteroidia	Chitinophagales	Chitinophagaceae	Niastella	NA	0.000809207125124886	70.3824676237649	0.59634117428149	0.161172380655161	3.70002088358675	0.000215581725768949	0.0142822893321928
ASV462	2014	Rhizosphere	Block 5	NA	Bacteria	Acidobacteria	Holophagae	Subgroup_7	NA	NA	NA	0.000444162373026633	38.8635823365572	0.626997256221087	0.155576506513872	4.03015384694462	5.57403583586985e-05	0.00527542677323396
ASV510	2014	Rhizosphere	Block 5	NA	Bacteria	Proteobacteria	Alphaproteobacteria	NA	NA	NA	NA	0.000546879597151873	44.885201779701	0.796168971741694	0.157138598584533	5.06666712643101	4.04841318523989e-07	8.04622120566429e-05
ASV595	2014	Rhizosphere	Block 5	NA	Bacteria	Chlamydiae	Chlamydiae	Chlamydiales	Parachlamydiaceae	Candidatus_Protochlamydia	NA	0.000643807979604432	38.0614601211163	2.00037237228552	0.344734244427921	5.80265060584594	6.52747180528101e-09	3.26226935023603e-06
ASV752	2014	Rhizosphere	Block 5	NA	Bacteria	Proteobacteria	Gammaproteobacteria	NA	NA	NA	NA	0.00053220837688457	26.7083623612421	2.75535573514761	0.816751832115511	3.3735531734417	0.00074204713032622	0.036415275840083
ASV932	2014	Rhizosphere	Block 5	NA	Bacteria	Dependentiae	Babeliae	Babeliales	Vermiphilaceae	NA	NA	0.000301152965919976	21.9573276734542	1.26616166607116	0.298795200902491	4.23755690267716	2.25965161649194e-05	0.00249503199320985
ASV978	2014	Rhizosphere	Block 5	NA	Bacteria	Proteobacteria	Deltaproteobacteria	Myxococcales	Haliangiaceae	Haliangium	NA	0.000251267502777534	20.3282126165431	0.770616279006328	0.207528554213661	3.71330240277654	0.000204572200594778	0.013782618599394
ASV1218	2014	Rhizosphere	Block 5	NA	Bacteria	Proteobacteria	Deltaproteobacteria	Bdellovibrionales	Bacteriovoracaceae	NA	NA	0.000184424507477518	14.1387807226531	0.918131137004858	0.273991168181545	3.35095157664538	0.000805343836057881	0.0381100208134533
ASV1294	2014	Rhizosphere	Block 5	NA	Bacteria	NA	NA	NA	NA	NA	NA	0.000163285245691038	10.0902698602796	1.68267471615398	0.416448034271408	4.04053946153903	5.33283905289633e-05	0.00517025249640559
ASV1419	2014	Rhizosphere	Block 5	NA	Bacteria	NA	NA	NA	NA	NA	NA	0.000311421938283263	13.946605471925	3.80637944972427	0.837640520133355	4.54416824190678	5.51525953811742e-06	0.000834787403367931
ASV1549	2014	Rhizosphere	Block 5	NA	Bacteria	Chloroflexi	Anaerolineae	NA	NA	NA	NA	0.000360083016377683	14.6777683062109	4.11718434957193	0.770635027819191	5.34258656944662	9.16295868541599e-08	3.05997000959285e-05
ASV1589	2014	Rhizosphere	Block 5	NA	Bacteria	Bacteroidetes	Bacteroidia	NA	NA	NA	NA	0.000139027255258958	10.4449980219645	0.981961411245224	0.261030978467848	3.7618577573013	0.000168655961129449	0.0119715615265993
ASV1614	2014	Rhizosphere	Block 5	NA	Bacteria	Bacteroidetes	Bacteroidia	Chitinophagales	Saprospiraceae	NA	NA	0.000305949880958413	11.8490686905379	6.22221766843961	0.853675955005528	7.28873483194137	3.12879162040869e-13	3.10923667278113e-10
ASV1933	2014	Rhizosphere	Block 5	NA	Bacteria	Chlamydiae	Chlamydiae	Chlamydiales	Criblamydiaceae	Estrella	NA	0.000189934906468921	8.95624973398022	3.0763837571526	0.66213603148946	4.6461506561308	3.38186066161577e-06	0.000640137910948699
ASV1962	2014	Rhizosphere	Block 5	NA	Bacteria	Proteobacteria	Deltaproteobacteria	Bdellovibrionales	Bacteriovoracaceae	Peredibacter	NA	0.000269431135864148	10.472206946346	6.37302871360487	1.19320185053619	5.34111534501982	9.23764531197841e-08	3.05997000959285e-05
ASV2049	2014	Rhizosphere	Block 5	NA	Bacteria	NA	NA	NA	NA	NA	NA	0.000129788233463224	5.63013518572342	3.81440218235088	0.731561625411643	5.21405449637212	1.84757151351145e-07	4.89606451080534e-05
ASV2295	2014	Rhizosphere	Block 5	NA	Bacteria	NA	NA	NA	NA	NA	NA	0.000120096732534573	8.03137457434452	1.40446241463854	0.410010024369807	3.4254343337025	0.000613817293412146	0.0321042597541221
ASV2324	2014	Rhizosphere	Block 5	NA	Bacteria	Proteobacteria	NA	NA	NA	NA	NA	0.000118271509494277	4.61669148662325	6.21528334416092	1.54684742622593	4.01803257308011	5.8686086207117e-05	0.0054250509924021
ASV2412	2014	Rhizosphere	Block 5	NA	Bacteria	Bacteroidetes	Bacteroidia	Sphingobacteriales	NA	NA	NA	0.000156974223616235	7.17266347195281	3.20486072680816	0.774914301856095	4.13576148889212	3.5377950074478e-05	0.00380073923097433
ASV2426	2014	Rhizosphere	Block 5	NA	Bacteria	Proteobacteria	Gammaproteobacteria	NA	NA	NA	NA	6.51827371220102e-05	2.59096920902826	4.72724984884968	1.14817093293066	4.11720042135499	3.83502549203432e-05	0.00401163850811485
ASV2778	2014	Rhizosphere	Block 5	NA	Bacteria	NA	NA	NA	NA	NA	NA	0.000114576841440074	5.14715188356304	3.43510661983535	0.753049358290769	4.5615955740699	5.07663586747921e-06	0.000834787403367931
ASV3023	2014	Rhizosphere	Block 5	NA	Bacteria	NA	NA	NA	NA	NA	NA	6.49535105851135e-05	3.26360703025032	2.86588272215755	0.638894586336222	4.4856894759308	7.26785260818196e-06	0.00096299047058411
ASV3268	2014	Rhizosphere	Block 5	NA	Bacteria	NA	NA	NA	NA	NA	NA	6.06253688043815e-05	2.76853846744253	3.50058026829582	0.904709713612089	3.86928560136667	0.000109154719221753	0.00867780017812937
ASV4107	2014	Rhizosphere	Block 5	NA	Bacteria	Proteobacteria	Alphaproteobacteria	NA	NA	NA	NA	4.51908141997165e-05	2.16728732393604	2.79658918270561	0.708699754725334	3.94608459232424	7.94395578619211e-05	0.00683609349089025
ASV2	2014	Rhizosphere	Block 6	NA	Bacteria	Proteobacteria	Alphaproteobacteria	Sphingomonadales	Sphingomonadaceae	Sphingomonas	NA	0.0170555419037169	1939.51525622582	0.305674147647398	0.101063702154133	3.02456907012184	0.00248987611443814	0.0387973274238037
ASV3	2014	Rhizosphere	Block 6	NA	Bacteria	Proteobacteria	Gammaproteobacteria	Pseudomonadales	Pseudomonadaceae	Pseudomonas	NA	0.0406544272731036	3024.78274687519	2.27456663978769	0.395056813010832	5.75756844301106	8.53341743755285e-09	1.40973144758745e-06
ASV9	2014	Rhizosphere	Block 6	NA	Bacteria	Bacteroidetes	Bacteroidia	Flavobacteriales	Flavobacteriaceae	Flavobacterium	NA	0.0156379827260649	1581.01288612394	0.79485708138933	0.261688388757705	3.03741822540427	0.00238614137373862	0.0379215854177026
ASV13	2014	Rhizosphere	Block 6	NA	Bacteria	Actinobacteria	Actinobacteria	Micrococcales	Intrasporangiaceae	Knoellia	NA	0.00640232759187918	604.702596809685	0.718510014393713	0.202814042222011	3.54270348601993	0.000396047740129094	0.00966784608285684
ASV15	2014	Rhizosphere	Block 6	NA	Bacteria	Actinobacteria	Actinobacteria	Propionibacteriales	Nocardioidaceae	Nocardioides	NA	0.00584875776641736	587.290506125841	0.565303974947787	0.18525046815906	3.05156570218438	0.00227651220092172	0.0367652112124564
ASV25	2014	Rhizosphere	Block 6	NA	Bacteria	Proteobacteria	Gammaproteobacteria	Enterobacteriales	Enterobacteriaceae	Pluralibacter	NA	0.0158147707205178	121.366424991836	3.11025865984382	1.02119373275669	3.04570872311149	0.00232132596420753	0.0372284161183244
ASV27	2014	Rhizosphere	Block 6	NA	Bacteria	Actinobacteria	Actinobacteria	Micrococcales	Microbacteriaceae	NA	NA	0.00496663829437936	455.775229175231	0.806531458221358	0.195853424966247	4.11803601780441	3.82114984659164e-05	0.00150916502356971
ASV46	2014	Rhizosphere	Block 6	NA	Bacteria	Proteobacteria	Gammaproteobacteria	Xanthomonadales	Xanthomonadaceae	NA	NA	0.00292255524046189	289.363312213794	0.589108434550869	0.177251227375621	3.32357887318017	0.000888702877376931	0.0178142501399828
ASV55	2014	Rhizosphere	Block 6	NA	Bacteria	Actinobacteria	Actinobacteria	Micrococcales	Micrococcaceae	Paenarthrobacter	NA	0.0032434176598037	292.747761160677	1.03061445419424	0.251019323238163	4.10571760332732	4.03061648634689e-05	0.00156098341398425
ASV59	2014	Rhizosphere	Block 6	NA	Bacteria	Bacteroidetes	Bacteroidia	Chitinophagales	Chitinophagaceae	Lacibacter	nakdongensis	0.0049197278527724	420.746499158402	0.96983425937088	0.217334701946429	4.46239947272634	8.10469537857918e-06	0.000442871641988388
ASV62	2014	Rhizosphere	Block 6	NA	Bacteria	Proteobacteria	Alphaproteobacteria	Sphingomonadales	Sphingomonadaceae	NA	NA	0.00248420212947639	231.904028137074	0.739493336404472	0.121514476189407	6.08563983151943	1.16027008260043e-09	2.31415867974655e-07
ASV71	2014	Rhizosphere	Block 6	NA	Bacteria	Proteobacteria	Gammaproteobacteria	Betaproteobacteriales	Burkholderiaceae	NA	NA	0.00252261251837562	275.611358654064	0.456554944078928	0.131657399563268	3.46774997526463	0.000524835352009403	0.0116959118389135
ASV84	2014	Rhizosphere	Block 6	NA	Bacteria	Actinobacteria	Actinobacteria	Micrococcales	Microbacteriaceae	Agreia	NA	0.00251342322987612	227.155824674464	1.09694723557607	0.28388012968525	3.86412122888734	0.000111489844122313	0.00360851300783403
ASV101	2014	Rhizosphere	Block 6	NA	Bacteria	Actinobacteria	Actinobacteria	Micrococcales	Micrococcaceae	Pseudarthrobacter	NA	0.00226415453924316	213.891868972371	0.878611150906703	0.258578573862164	3.3978497823066	0.000679177023548542	0.0143345880790219
ASV102	2014	Rhizosphere	Block 6	NA	Bacteria	Proteobacteria	Gammaproteobacteria	Legionellales	Legionellaceae	Legionella	NA	0.00209268388990175	191.538654266216	0.875193252225949	0.294740077114896	2.9693730855773	0.00298408050107911	0.0432854440683802
ASV106	2014	Rhizosphere	Block 6	NA	Bacteria	Acidobacteria	Holophagae	Subgroup_7	NA	NA	NA	0.00214469523465864	195.4106705733	0.782474444413082	0.202651526749341	3.86118208416423	0.000112839768609436	0.00360851300783403
ASV109	2014	Rhizosphere	Block 6	NA	Bacteria	Actinobacteria	Actinobacteria	Micrococcales	Micrococcaceae	Arthrobacter	globiformis	0.00222977752335843	195.169377171981	1.04631943204878	0.25882674265438	4.04254761821875	5.28735704472005e-05	0.00197114647209236
ASV115	2014	Rhizosphere	Block 6	NA	Bacteria	Actinobacteria	Actinobacteria	Propionibacteriales	Nocardioidaceae	Marmoricola	NA	0.00159004623018828	141.407663863095	0.823093009149848	0.269321870026976	3.05616847628232	0.00224185247546666	0.0365010184679041
ASV116	2014	Rhizosphere	Block 6	NA	Bacteria	Proteobacteria	Gammaproteobacteria	Betaproteobacteriales	Burkholderiaceae	Herminiimonas	NA	0.00213180786123024	209.304258770897	0.841464515254946	0.25772307586847	3.26499484929471	0.00109466067086406	0.0206947934411221
ASV124	2014	Rhizosphere	Block 6	NA	Bacteria	Actinobacteria	Actinobacteria	NA	NA	NA	NA	0.00155344293919333	151.066395520743	0.646991210535521	0.217412693477966	2.97586677293565	0.00292161754974054	0.0427218552225621
ASV135	2014	Rhizosphere	Block 6	NA	Bacteria	Actinobacteria	Actinobacteria	Streptomycetales	Streptomycetaceae	Streptomyces	NA	0.00142954390956076	121.626592282181	0.985875039468097	0.225078759079614	4.38013361855873	1.18606557700175e-05	0.000606566100853845
ASV150	2014	Rhizosphere	Block 6	NA	Bacteria	Actinobacteria	Acidimicrobiia	Microtrichales	Ilumatobacteraceae	Ilumatobacter	NA	0.0012870960122485	130.263986308515	0.563419814895476	0.176673735016181	3.18904117153506	0.00142745545565181	0.0258823627845231
ASV156	2014	Rhizosphere	Block 6	NA	Bacteria	Actinobacteria	Actinobacteria	Micrococcales	Intrasporangiaceae	Terrabacter	NA	0.00154822849524285	134.343858471238	0.922723130577664	0.220547218641386	4.18378946813214	2.86689631539878e-05	0.00120295724437641
ASV160	2014	Rhizosphere	Block 6	NA	Bacteria	Proteobacteria	Gammaproteobacteria	Pseudomonadales	Pseudomonadaceae	Pseudomonas	NA	0.00263313615003244	171.699402498246	2.6189233318949	0.462298843602514	5.66500082822327	1.47023826265592e-08	2.09456443919089e-06
ASV170	2014	Rhizosphere	Block 6	NA	Bacteria	Proteobacteria	Alphaproteobacteria	Rhizobiales	Beijerinckiaceae	Microvirga	NA	0.00116743796791337	113.255775727899	0.648299285257592	0.199373771415157	3.25167789451922	0.00114725956246322	0.0213851326853541
ASV186	2014	Rhizosphere	Block 6	NA	Bacteria	Actinobacteria	Actinobacteria	Propionibacteriales	Nocardioidaceae	Marmoricola	scoriae	0.0011986388106229	105.661925956763	0.877763401666026	0.207877287638641	4.22250747850755	2.41599379964668e-05	0.00105905486448249
ASV191	2014	Rhizosphere	Block 6	NA	Bacteria	Actinobacteria	Actinobacteria	NA	NA	NA	NA	0.00107254493919183	103.60731711461	0.649051748472893	0.183837849792555	3.53056647042648	0.000414670807537595	0.00990492126507466
ASV206	2014	Rhizosphere	Block 6	NA	Bacteria	Proteobacteria	Alphaproteobacteria	Rhizobiales	Devosiaceae	Devosia	psychrophila	0.00160052210388863	162.685365354151	0.710432356373031	0.213099540115295	3.33380520665911	0.000856666289911447	0.017346405230745
ASV221	2014	Rhizosphere	Block 6	NA	Bacteria	Actinobacteria	Actinobacteria	Micrococcales	Microbacteriaceae	NA	NA	0.00136507827405771	112.93507559159	1.12247782702157	0.335856830258639	3.34213190232626	0.00083137543437962	0.0169201867741852
ASV234	2014	Rhizosphere	Block 6	NA	Bacteria	Actinobacteria	Actinobacteria	Propionibacteriales	Nocardioidaceae	Nocardioides	NA	0.00102931552463346	94.2216619977252	0.825384444836978	0.25971104866988	3.17808752867548	0.00148249988639723	0.0266382524632366
ASV237	2014	Rhizosphere	Block 6	NA	Bacteria	Proteobacteria	Alphaproteobacteria	Rhizobiales	Rhizobiaceae	Allorhizobium-Neorhizobium-Pararhizobium-Rhizobium	NA	0.0018576686446816	152.702986732414	1.29115030015914	0.368874712041042	3.50024075387277	0.000464838131588148	0.0108435047187434
ASV246	2014	Rhizosphere	Block 6	NA	Bacteria	Actinobacteria	Actinobacteria	Micrococcales	Microbacteriaceae	Agromyces	allii	0.0010725112199392	98.9453605363015	0.851412079328063	0.224321340471843	3.79550192387929	0.000147345052417669	0.00443147631879071
ASV262	2014	Rhizosphere	Block 6	NA	Bacteria	Proteobacteria	Alphaproteobacteria	Rhizobiales	Rhizobiaceae	Ensifer	adhaerens	0.00100480050759831	103.354228972196	0.76539617136871	0.204236892862545	3.74759016669841	0.000178541664166711	0.00512376041986339
ASV271	2014	Rhizosphere	Block 6	NA	Bacteria	Actinobacteria	Actinobacteria	Micrococcales	Micrococcaceae	Pseudarthrobacter	NA	0.00109435235504628	94.052197936522	1.15465636321211	0.262030346604096	4.40657495658962	1.05017977370527e-05	0.000544330627168961
ASV326	2014	Rhizosphere	Block 6	NA	Bacteria	Proteobacteria	Alphaproteobacteria	NA	NA	NA	NA	0.000656057251186312	66.6341839607239	0.568171168563441	0.162742020871631	3.49123825254454	0.000480787304008822	0.0110221871016735
ASV331	2014	Rhizosphere	Block 6	NA	Bacteria	Actinobacteria	Actinobacteria	Micrococcales	Microbacteriaceae	Curtobacterium	NA	0.000677166319309496	63.9729170718953	0.752873613521691	0.159028912077634	4.73419332174113	2.19928030309036e-06	0.000156659448732633
ASV333	2014	Rhizosphere	Block 6	NA	Bacteria	Acidobacteria	Holophagae	Subgroup_7	NA	NA	NA	0.000784848210044493	71.674774307344	0.853077581017522	0.231980430239609	3.67736873380393	0.000235652274345694	0.00643847207099296
ASV334	2014	Rhizosphere	Block 6	NA	Bacteria	Proteobacteria	Alphaproteobacteria	Rhizobiales	Rhizobiaceae	Ensifer	NA	0.00115149061638064	102.051533858797	1.2240546425642	0.268426934993315	4.56010363712077	5.11283813374705e-06	0.000309016838113894
ASV344	2014	Rhizosphere	Block 6	NA	Bacteria	Proteobacteria	Gammaproteobacteria	Betaproteobacteriales	Burkholderiaceae	Rubrivivax	NA	0.000976131451070585	98.7360406771997	0.65694177865078	0.219101939316012	2.9983384934958	0.00271455991117608	0.0408618093799297
ASV363	2014	Rhizosphere	Block 6	NA	Bacteria	Actinobacteria	Actinobacteria	Propionibacteriales	Nocardioidaceae	Nocardioides	NA	0.000602497660715911	58.6438912426728	0.60764677059803	0.206516598039494	2.94236287236255	0.00325718005831214	0.0467370188942702
ASV370	2014	Rhizosphere	Block 6	NA	Bacteria	Actinobacteria	Actinobacteria	Micrococcales	Micrococcaceae	Pseudarthrobacter	NA	0.00107772993042728	82.4103453702512	1.44576914688436	0.445084064956503	3.24830579370585	0.00116094429640158	0.0215395665039344
ASV405	2014	Rhizosphere	Block 6	NA	Bacteria	Actinobacteria	Actinobacteria	Propionibacteriales	Nocardioidaceae	Marmoricola	ginsengisoli	0.000884604692633833	82.5634895526845	0.803817057754439	0.244913847454599	3.28204005656906	0.00103058963845536	0.0198276144254694
ASV413	2014	Rhizosphere	Block 6	NA	Bacteria	Bacteroidetes	Bacteroidia	Cytophagales	Spirosomaceae	Dyadobacter	NA	0.00125364814552826	93.2259535964469	1.70267949405168	0.356764793019592	4.77255471214107	1.81903671007831e-06	0.000134372915490785
ASV437	2014	Rhizosphere	Block 6	NA	Bacteria	Acidobacteria	Blastocatellia_(Subgroup_4)	Blastocatellales	Blastocatellaceae	NA	NA	0.000442703639238854	39.8830080335083	0.820958993137011	0.275176012461596	2.98339592100741	0.00285068971484998	0.0422728671841509
ASV444	2014	Rhizosphere	Block 6	NA	Bacteria	Proteobacteria	Alphaproteobacteria	Rhizobiales	Beijerinckiaceae	Microvirga	NA	0.000490299016905773	49.4919318185105	0.580772407741018	0.166424839606018	3.48969786671206	0.000483566924265262	0.0110225626336807
ASV471	2014	Rhizosphere	Block 6	NA	Bacteria	Actinobacteria	Actinobacteria	Micrococcales	Cellulomonadaceae	Oerskovia	NA	0.000609591712052239	52.8506363040956	0.99629927773916	0.281428480757919	3.54015085842062	0.000399898371439303	0.00966784608285684
ASV489	2014	Rhizosphere	Block 6	NA	Bacteria	Actinobacteria	Actinobacteria	Micrococcales	Microbacteriaceae	Microbacterium	NA	0.000697233369521755	57.4951959834626	1.2244990769872	0.353905494218223	3.45996063071052	0.000540254369778051	0.0119726371169147
ASV501	2014	Rhizosphere	Block 6	NA	Bacteria	Acidobacteria	Subgroup_6	NA	NA	NA	NA	0.000400445949254256	39.2565269553739	0.642341740541503	0.159319581926342	4.03178148457906	5.53556442872331e-05	0.00201985209618106
ASV502	2014	Rhizosphere	Block 6	NA	Bacteria	Proteobacteria	Alphaproteobacteria	Sphingomonadales	Sphingomonadaceae	Sphingopyxis	NA	0.000947825140682709	80.1658775461444	1.48522376909272	0.340748820014268	4.3587055386737	1.30834009788494e-05	0.000652371081307881
ASV512	2014	Rhizosphere	Block 6	NA	Bacteria	Proteobacteria	NA	NA	NA	NA	NA	0.000892107695506927	68.9375474387973	1.18235553859007	0.293364603793988	4.0303278694807	5.56991051842359e-05	0.00201985209618106
ASV525	2014	Rhizosphere	Block 6	NA	Bacteria	Bacteroidetes	Bacteroidia	Sphingobacteriales	Sphingobacteriaceae	Arcticibacter	NA	0.000588506470542454	56.3416068040969	0.890493750469326	0.207034933067913	4.30117631490343	1.69893808079759e-05	0.000797301647564894
ASV540	2014	Rhizosphere	Block 6	NA	Bacteria	Spirochaetes	Leptospirae	Leptospirales	Leptospiraceae	Turneriella	parva	0.000634187543479896	59.1020995338501	0.751559039591656	0.226460862864285	3.31871489883908	0.000904327083147585	0.0180368036733786
ASV558	2014	Rhizosphere	Block 6	NA	Bacteria	Proteobacteria	Alphaproteobacteria	Rhodobacterales	Rhodobacteraceae	Amaricoccus	NA	0.000481349618234231	44.6498067962529	0.76414297931385	0.220320381066643	3.46832633283577	0.000523710903465442	0.0116959118389135
ASV599	2014	Rhizosphere	Block 6	NA	Bacteria	Actinobacteria	Actinobacteria	Micrococcales	Microbacteriaceae	Microbacterium	NA	0.000655442084321721	47.0238872762761	1.56590798575666	0.537811123172244	2.91163183185995	0.00359546147805584	0.0493832581625219
ASV600	2014	Rhizosphere	Block 6	NA	Bacteria	Proteobacteria	Gammaproteobacteria	Xanthomonadales	Xanthomonadaceae	Thermomonas	NA	0.000877569720602801	53.4042396805298	2.06341948351124	0.500443304075206	4.12318331908613	3.73672073322846e-05	0.00149057790048483
ASV618	2014	Rhizosphere	Block 6	NA	Bacteria	Proteobacteria	Gammaproteobacteria	Betaproteobacteriales	NA	NA	NA	0.000505450497916261	51.0067556289481	0.612039926571253	0.137860583445411	4.43955706029347	9.01442129814757e-06	0.000485926034571766
ASV653	2014	Rhizosphere	Block 6	NA	Bacteria	Actinobacteria	Thermoleophilia	Gaiellales	Gaiellaceae	Gaiella	NA	0.000323782060208709	30.132638484744	0.688483868568883	0.193905996759994	3.55060637666122	0.000384344777180584	0.00952267898244318
ASV690	2014	Rhizosphere	Block 6	NA	Bacteria	Proteobacteria	Alphaproteobacteria	Rhizobiales	NA	NA	NA	0.000297591525445748	28.8317136311637	0.662583571272416	0.19728823968943	3.35845447410068	0.000783796308990751	0.0161998107593995
ASV712	2014	Rhizosphere	Block 6	NA	Bacteria	Proteobacteria	Gammaproteobacteria	Betaproteobacteriales	Burkholderiaceae	Tibeticola	NA	0.000462339960007227	35.431019081604	1.60388625353267	0.485994279965804	3.30021631868903	0.000966103302998926	0.0189841678604075
ASV767	2014	Rhizosphere	Block 6	NA	Bacteria	Proteobacteria	Gammaproteobacteria	Betaproteobacteriales	Burkholderiaceae	NA	NA	0.00053328943932233	41.0198412819209	1.35298558329845	0.435527391594703	3.10654532736606	0.00189287286715767	0.0322678199448374
ASV897	2014	Rhizosphere	Block 6	NA	Bacteria	Actinobacteria	Actinobacteria	Micrococcales	Micrococcaceae	Kocuria	NA	0.000252081924277624	22.722193782925	0.882296702335694	0.23150748629138	3.81109361286579	0.000138353357459672	0.00424531956082023
ASV907	2014	Rhizosphere	Block 6	NA	Bacteria	Actinobacteria	Actinobacteria	Glycomycetales	Glycomycetaceae	Glycomyces	NA	0.000273878954008842	17.3796616639486	1.82807631416669	0.291248530586356	6.27668853980592	3.45859926913663e-10	8.1155014615212e-08
ASV937	2014	Rhizosphere	Block 6	NA	Bacteria	Actinobacteria	Actinobacteria	Propionibacteriales	Nocardioidaceae	Nocardioides	NA	0.000386175120164185	29.86039597162	1.28748986195516	0.420668781813023	3.06057857777386	0.00220909785340941	0.0362637503590541
ASV1186	2014	Rhizosphere	Block 6	NA	Bacteria	Proteobacteria	Gammaproteobacteria	NA	NA	NA	NA	0.000316322276595899	16.7229047962887	2.76134406158853	0.75705228293821	3.64749453085516	0.000264809946355093	0.00697587198068476
ASV1211	2014	Rhizosphere	Block 6	NA	Bacteria	Proteobacteria	Alphaproteobacteria	Rhizobiales	NA	NA	NA	0.000210805458809305	18.2354678585204	1.11270276989756	0.336005201734495	3.31156411910787	0.000927759763235251	0.0184121079380369
ASV1238	2014	Rhizosphere	Block 6	NA	Bacteria	Proteobacteria	Gammaproteobacteria	NA	NA	NA	NA	0.000299684854587419	12.3350225166247	5.50043323854481	1.42209549372281	3.86783676822265	0.000109805124784341	0.00359026756364537
ASV1280	2014	Rhizosphere	Block 6	NA	Bacteria	Firmicutes	Clostridia	Clostridiales	Peptostreptococcaceae	Romboutsia	sedimentorum	0.000127335060171116	11.7057920149811	0.791838402111852	0.263376284398973	3.00649089920467	0.00264281964528072	0.0402841557527635
ASV1310	2014	Rhizosphere	Block 6	NA	Bacteria	Proteobacteria	Gammaproteobacteria	Betaproteobacteriales	Burkholderiaceae	Noviherbaspirillum	NA	0.000392330370957285	20.7563229830195	2.95687998305299	0.975918598580288	3.02984284483818	0.00244681020138122	0.0384602147499398
ASV1331	2014	Rhizosphere	Block 6	NA	Bacteria	NA	NA	NA	NA	NA	NA	0.000111396146336914	10.0340647265153	0.783977227224795	0.266873370724704	2.93763752110553	0.00330723455559934	0.0471162808653063
ASV1343	2014	Rhizosphere	Block 6	NA	Bacteria	Actinobacteria	Thermoleophilia	Solirubrobacterales	67-14	NA	NA	0.000172702136737292	6.27762407349488	6.91831752131353	1.89373777916106	3.65326055034841	0.000258931250841997	0.00697587198068476
ASV1495	2014	Rhizosphere	Block 6	NA	Bacteria	Proteobacteria	Gammaproteobacteria	Betaproteobacteriales	Burkholderiaceae	NA	NA	0.000364977071511091	18.2366455833097	3.53522799468162	1.03565788399683	3.41350946997904	0.000641319296623201	0.0136904979082487
ASV1665	2014	Rhizosphere	Block 6	NA	Bacteria	Proteobacteria	Gammaproteobacteria	Alteromonadales	Alteromonadaceae	Rheinheimera	soli	0.000275697170715174	12.2166108958499	3.35664438102371	1.15072737776582	2.9169762064241	0.00353442733619162	0.0491248454497156
ASV1800	2014	Rhizosphere	Block 6	NA	Bacteria	Proteobacteria	NA	NA	NA	NA	NA	0.000169312115504115	6.8335338503934	6.31985968178515	0.627484358497611	10.0717405879516	7.36627357126471e-24	5.87681305515498e-21
ASV1822	2014	Rhizosphere	Block 6	NA	Bacteria	Actinobacteria	Actinobacteria	Propionibacteriales	Propionibacteriaceae	NA	NA	0.000134530061349109	5.37352193152125	4.46827535963092	1.53309361389348	2.91454828272566	0.00356203704508742	0.0491659715323658
ASV1893	2014	Rhizosphere	Block 6	NA	Bacteria	Actinobacteria	Thermoleophilia	Solirubrobacterales	NA	NA	NA	0.000179878152678533	6.51735957464176	6.97235872085077	1.69717274690167	4.10821982239544	3.98720516737351e-05	0.00155930994241695
ASV1938	2014	Rhizosphere	Block 6	NA	Bacteria	Proteobacteria	Gammaproteobacteria	Gammaproteobacteria_Incertae_Sedis	Unknown_Family	Candidatus_Berkiella	NA	0.000201933022760546	8.45541235720309	6.11823780017113	0.997275585518165	6.13495195211484	8.518493612948e-10	1.78843531694998e-07
ASV1954	2014	Rhizosphere	Block 6	NA	Bacteria	Proteobacteria	Gammaproteobacteria	Betaproteobacteriales	Burkholderiaceae	NA	NA	0.000160357235469897	6.24189579919968	23.7577630126222	2.40575185432163	9.87540047820994	5.32199449070172e-23	3.53823933723486e-20
ASV1965	2014	Rhizosphere	Block 6	NA	Bacteria	Bacteroidetes	Bacteroidia	Chitinophagales	Chitinophagaceae	NA	NA	7.21969437443752e-05	4.33532927408937	1.88904419593584	0.580023898989784	3.25683855307678	0.00112660491250596	0.0210987182910153
ASV2133	2014	Rhizosphere	Block 6	NA	Bacteria	Actinobacteria	Actinobacteria	Micrococcales	Intrasporangiaceae	NA	NA	0.000107555539827851	3.58972071765767	6.11225692111456	2.09093085192334	2.92322288682679	0.00346428436040525	0.0484878256619528
ASV2248	2014	Rhizosphere	Block 6	NA	Bacteria	Proteobacteria	Gammaproteobacteria	Betaproteobacteriales	Burkholderiaceae	NA	NA	0.000223950441903711	9.62379008191188	7.53305876055458	1.14431156559647	6.58304869673148	4.60898100466589e-11	1.14907657672577e-08
ASV2250	2014	Rhizosphere	Block 6	NA	Bacteria	NA	NA	NA	NA	NA	NA	6.03282714326224e-05	4.24475127852594	1.55264900018502	0.464265351479795	3.34431375340874	0.000824863932432057	0.016873755007546
ASV2254	2014	Rhizosphere	Block 6	NA	Bacteria	Proteobacteria	Gammaproteobacteria	NA	NA	NA	NA	0.000118617448595712	4.71561566685715	5.53783490131384	1.01602250176022	5.45050418836173	5.02272198254097e-08	6.07140545101694e-06
ASV2346	2014	Rhizosphere	Block 6	NA	Bacteria	NA	NA	NA	NA	NA	NA	5.75442760849253e-05	2.65017812100312	4.12302556646156	0.923621085085207	4.46397947496098	8.04512745138003e-06	0.000442871641988388
ASV2347	2014	Rhizosphere	Block 6	NA	Bacteria	NA	NA	NA	NA	NA	NA	5.04323673313859e-05	3.59140159022651	1.64730756911652	0.471298215039404	3.49525526842658	0.000473608560975283	0.0109203731198289
ASV2363	2014	Rhizosphere	Block 6	NA	Bacteria	Dependentiae	Babeliae	Babeliales	Vermiphilaceae	NA	NA	9.73734690466354e-05	4.49500270852826	5.30544194171883	1.17302718569207	4.52286358443491	6.10085627690366e-06	0.000347661652693839
ASV2443	2014	Rhizosphere	Block 6	NA	Bacteria	Proteobacteria	Gammaproteobacteria	Betaproteobacteriales	Burkholderiaceae	Pelomonas	NA	0.000193383212762604	6.92219133501006	7.0592147695977	2.134964463086	3.3064788157616	0.000944764939672463	0.0186567690314527
ASV2692	2014	Rhizosphere	Block 6	NA	Bacteria	Acidobacteria	Subgroup_6	Unknown_Order	Unknown_Family	Luteitalea	NA	7.4699937275114e-05	3.14524790371929	5.91912552846732	1.87320786468903	3.15988718606514	0.00157830237963741	0.027857735364485
ASV2754	2014	Rhizosphere	Block 6	NA	Bacteria	Dependentiae	Babeliae	Babeliales	NA	NA	NA	5.58065307893704e-05	3.33217606207235	2.48855216777195	0.672634038059509	3.69971191905663	0.000215844339635172	0.00593795221244622
ASV2809	2014	Rhizosphere	Block 6	NA	Bacteria	Proteobacteria	Alphaproteobacteria	Rhizobiales	Xanthobacteraceae	Pseudorhodoplanes	NA	6.21542685217864e-05	2.16155459297186	5.38147092337821	1.83544232928164	2.93197494550779	0.00336813918117241	0.0476436425308395
ASV2895	2014	Rhizosphere	Block 6	NA	Bacteria	Proteobacteria	Gammaproteobacteria	Pseudomonadales	Moraxellaceae	Alkanindiges	NA	0.00010154015275719	4.18009583752656	5.88506835104002	1.79061984044344	3.28660959636336	0.0010140130700459	0.0196354278466655
ASV2988	2014	Rhizosphere	Block 6	NA	Bacteria	Bacteroidetes	Bacteroidia	Flavobacteriales	Flavobacteriaceae	NA	NA	0.000112342029740891	6.17400052046605	4.36464417583735	1.04378175205676	4.18156781073902	2.89505879819843e-05	0.00120295724437641
ASV3206	2014	Rhizosphere	Block 6	NA	Bacteria	NA	NA	NA	NA	NA	NA	4.57903722848989e-05	2.31392195730285	2.91122697794845	0.669887986953724	4.34584144610069	1.38742764706673e-05	0.000683265294339404
ASV3630	2014	Rhizosphere	Block 6	NA	Bacteria	Actinobacteria	Actinobacteria	Streptosporangiales	Nocardiopsaceae	Nocardiopsis	NA	2.7540948708288e-05	1.45178054137293	2.44403863211408	0.616836339680199	3.96221570438149	7.42574042070556e-05	0.00257576335114734
ASV3660	2014	Rhizosphere	Block 6	NA	Bacteria	Dependentiae	Babeliae	Babeliales	Vermiphilaceae	NA	NA	3.28690602031612e-05	1.36921870456958	4.37570897546282	1.25114806466126	3.4973550285973	0.00046989602840833	0.0108977631239583
ASV4664	2014	Rhizosphere	Block 6	NA	Bacteria	Dependentiae	Babeliae	Babeliales	Vermiphilaceae	NA	NA	3.33289586958131e-05	1.48428776115013	4.83120037966237	1.65613306838595	2.91715712456053	0.00353237779832636	0.0491248454497156
ASV88	2014	Rhizosphere	NA	CC068	Bacteria	Bacteroidetes	Bacteroidia	Flavobacteriales	Flavobacteriaceae	Flavobacterium	NA	0.00508519820757288	312.790083807289	1.53807990820744	0.271754138301244	5.6598214762141	1.51530543233865e-08	3.59354683279112e-05
ASV315	2014	Rhizosphere	NA	CC068	Bacteria	Proteobacteria	Gammaproteobacteria	Betaproteobacteriales	Burkholderiaceae	NA	NA	0.00146653043378902	115.303740067069	0.887851344912621	0.220081449817635	4.03419436598731	5.47899528622314e-05	0.0190924679279889
ASV766	2014	Rhizosphere	NA	CC068	Bacteria	Proteobacteria	Deltaproteobacteria	Oligoflexales	Oligoflexaceae	Oligoflexus	NA	0.000577724655411816	39.2617545104053	1.18595795840388	0.286748476187892	4.1358823390112	3.5359334406758e-05	0.0174725755950699
ASV1095	2014	Rhizosphere	NA	CC068	Bacteria	NA	NA	NA	NA	NA	NA	0.000538912601942935	27.0547829628732	2.18612795264081	0.43817408753549	4.9891767104182	6.06371602421548e-07	0.000958673503428468
ASV1653	2014	Rhizosphere	NA	CC068	Bacteria	Proteobacteria	Alphaproteobacteria	Rhodospirillales	Terasakiellaceae	Aestuariispira	NA	0.000290855297778542	13.3139092341629	2.35906435094942	0.601017758384286	3.9251158855793	8.66879951466568e-05	0.0228422867211441
ASV193	2014	Rhizosphere	NA	SO038	Bacteria	Bacteroidetes	Bacteroidia	Chitinophagales	Chitinophagaceae	Asinibacterium	NA	0.00139203289778516	108.830647926552	0.767473439684401	0.179008958842563	4.28734653643445	1.8082009505755e-05	0.00465311037233836
ASV250	2014	Rhizosphere	NA	SO038	Bacteria	Proteobacteria	Gammaproteobacteria	Betaproteobacteriales	Nitrosomonadaceae	IS-44	NA	0.000970700610119722	84.6629432943611	0.56049533041818	0.131437243753189	4.26435699968472	2.00478689027935e-05	0.00465311037233836
ASV312	2014	Rhizosphere	NA	SO038	Bacteria	NA	NA	NA	NA	NA	NA	0.00123542513934589	98.6755071368978	1.17272492821871	0.254729173537062	4.60381083145974	4.14829293373258e-06	0.00214562322162211
ASV337	2014	Rhizosphere	NA	SO038	Bacteria	Acidobacteria	Blastocatellia_(Subgroup_4)	Blastocatellales	Blastocatellaceae	NA	NA	0.00146755759824306	98.8703910802092	1.13864248436994	0.248632036543237	4.5796289979386	4.65801431769933e-06	0.00214562322162211
ASV655	2014	Rhizosphere	NA	SO038	Bacteria	Proteobacteria	Alphaproteobacteria	Rhizobiales	Rhizobiales_Incertae_Sedis	NA	NA	0.000641951233607335	42.7598532743865	1.16890632965	0.325602145457731	3.58998349966875	0.000330698894380348	0.0451501255209876
ASV848	2014	Rhizosphere	NA	SO038	Bacteria	Proteobacteria	Gammaproteobacteria	Betaproteobacteriales	Nitrosomonadaceae	Nitrosomonas	ureae	0.000676964874101481	35.7813249255607	2.02333335648681	0.556197450270018	3.63779689300002	0.000274980131813673	0.0398893053712209
ASV905	2014	Rhizosphere	NA	SO038	Bacteria	Actinobacteria	Actinobacteria	Frankiales	Sporichthyaceae	Sporichthya	polymorpha	0.000411988525499006	29.5645664107153	0.996872326521836	0.257694292750194	3.86842997523501	0.000109538383378469	0.0197194743929584
ASV1022	2014	Rhizosphere	NA	SO038	Bacteria	Actinobacteria	Actinobacteria	Micrococcales	Micrococcaceae	Arthrobacter	NA	0.00038244708256357	22.3368349904232	1.41432019234646	0.396480243149233	3.56718958077847	0.000360830434454121	0.0465270799093342
ASV1425	2014	Rhizosphere	NA	SO038	Bacteria	Bacteroidetes	Bacteroidia	NA	NA	NA	NA	0.000341916550037112	16.1647760860087	1.98100547592276	0.459791185504254	4.30848945864455	1.64373309178978e-05	0.00465311037233836
ASV521	2014	Rhizosphere	NA	VT091	Bacteria	Proteobacteria	Deltaproteobacteria	Myxococcales	NA	NA	NA	0.00104570750687637	66.178267025534	1.31558479401149	0.351361986611107	3.74424338472221	0.000180938197007476	0.0293934101038645
ASV607	2014	Rhizosphere	NA	VT091	Bacteria	Proteobacteria	NA	NA	NA	NA	NA	0.000825332620820003	55.6630562764121	1.15167293471218	0.283287864097775	4.06538041571271	4.79541780086317e-05	0.0155803124350045
ASV983	2014	Rhizosphere	NA	VT091	Bacteria	Proteobacteria	NA	NA	NA	NA	NA	0.000506558946069994	29.3808866409779	1.54320384228015	0.305237207310977	5.05575272384119	4.28696505690265e-07	0.000348208736746918
